# Supplementary material for: The use of geographic information system and 1860s cadastral data to model agricultural suitability before heavy mechanization. A case study from Malta
Source: PLoS One. 2018 Feb 7;13(2):e0192039. doi: 10.1371/journal.pone.0192039 (PMC5802886; doi:10.1371/journal.pone.0192039)
Supplement: S1 Text — (TXT) [file pone.0192039.s001.txt]

cabreo_qlt	cabreo_qlt_code	elevation	slope	acos	asin	plcurv	prcurv	cti	coastd_km	faultd_km	soils	urban_dist_km	mainroads_dist_km	minorroads_dist_km	secondroads_dist_km	footpaths_dist_km	X	Y
non-optimal	0	24.6655	5.71102	0.176954	-0.984219	17.8928	-31.5411	3.49061	0.767788	1.05255	BrownRendz	0.568589	0.688192	0.142664	0.121696	5.80055	456774.8486	3964636.456
non-optimal	0	23.458	3.15608	0.249639	0.968339	-1.17406	-3.94391	4.08598	0.747292	1.06565	BrownRendz	0.54978	0.668497	0.152555	0.118849	5.80104	456794.8486	3964636.456
non-optimal	0	23.609	5.12353	0.790681	0.612228	-2.31277	5.80433	4.69842	0.746131	1.05072	BrownRendz	0.542859	0.665159	0.136209	0.10008	5.78105	456794.8486	3964656.456
non-optimal	0	99.0628	6.26439	0.95296	-0.303096	-0.380305	6.73716	4.0906	0.765001	0.0280179	L-Iklin-Tad-Dawl	0.2672	0.172803	0.11868	0.191901	1.55345	451894.8486	3965036.456
non-optimal	0	95.8	2.22757	0.287315	-0.957836	-1.11321	2.68546	7.90065	0.780069	0	L-Iklin-Tad-Dawl	0.295203	0.149626	0.092477	0.179627	1.53915	451874.8486	3965056.456
non-optimal	0	95.9887	13.0934	0.629578	-0.776937	-16.5044	23.8024	4.25603	0.803892	0.00360555	L-Iklin-Tad-Dawl	0.2914	0.133507	0.103247	0.153708	1.56374	451894.8486	3965076.456
non-optimal	0	98.0686	10.653	0.45894	-0.888467	6.49506	5.73898	2.85887	0.832681	0.00223607	L-Iklin-Tad-Dawl	0.25318	0.120839	0.133664	0.125483	1.60767	451934.8486	3965096.456
non-optimal	0	96.499	2.38553	0.543891	-0.839156	-8.21645	6.29313	8.44387	0.84701	0.0244131	L-Iklin-Tad-Dawl	0.27074	0.0976729	0.110027	0.109481	1.59411	451914.8486	3965116.456
optimal	1	95.7334	1.7254	0.0847657	-0.996401	-0.333789	0.43678	6.63648	0.863046	0.0186011	L-Iklin-Tad-Dawl	0.29	0.0743303	0.088459	0.0991262	1.58095	451894.8486	3965136.456
optimal	1	96.4123	1.78211	0.477065	-0.878868	5.31154	-3.61637	4.6582	0.885865	0.0141421	TerraRossa	0.270535	0.0582495	0.0926553	0.0720139	1.60614	451914.8486	3965156.456
optimal	1	96.8332	1.53517	0.0542013	-0.99853	-1.04447	-3.67356	4.80744	0.889978	0.0256125	TerraRossa	0.250577	0.0618142	0.107448	0.0659242	1.62515	451934.8486	3965156.456
non-optimal	0	97.5564	19.2641	0.358024	-0.933712	-8.33774	-19.6804	2.93252	0.914751	0.021095	TerraRossa	0.232691	0.0458803	0.114127	0.045	1.65039	451954.8486	3965176.456
non-optimal	0	98.5945	2.02121	-0.746867	-0.664974	-29.2981	-8.76356	7.36543	0.919825	0.0326497	TerraRossa	0.21285	0.053535	0.132608	0.045	1.66938	451974.8486	3965176.456
optimal	1	96.5322	2.05543	0.490534	-0.871422	2.20714	0.224258	4.51541	0.930073	0.00583095	TerraRossa	0.254772	0.0223607	0.0882327	0.027313	1.63792	451934.8486	3965196.456
optimal	1	57.1033	0.812261	-0.589058	0.80809	-1.27297	1.72729	5.44419	1.61549	0.153154	TerraRossa	1.40661	1.42427	0.17088	0.120603	5.14231	455974.8486	3965336.456
optimal	1	56.856	1.1743	-0.893829	0.448409	1.74889	-5.00046	5.07552	1.63391	0.157785	TerraRossa	1.43161	1.44707	0.184391	0.106231	5.12512	455954.8486	3965356.456
optimal	1	57.9203	1.19699	-0.894861	-0.446345	5.45718	0.64036	5.05637	1.61474	0.140911	TerraRossa	1.41251	1.42733	0.164924	0.125634	5.12248	455974.8486	3965356.456
non-optimal	0	57.496	1.84348	-0.681746	0.731589	4.28963	-1.18981	4.62433	1.5545	0.0976524	XeroRendz	1.35507	1.36813	0.107703	0.183807	5.11502	456034.8486	3965356.456
non-optimal	0	57.477	0.206638	-0.987539	0.157376	5.47379	-5.77652	6.81311	1.53396	0.0877269	XeroRendz	1.33597	1.34842	0.0894427	0.203039	5.11269	456054.8486	3965356.456
non-optimal	0	106.916	1.7165	0.601078	0.799191	-2.9352	3.03175	7.83124	1.37472	0.720506	BrownRendz	0.397141	0.801761	0.0148661	0.00141421	0.954435	450494.8486	3965856.456
non-optimal	0	106.83	4.82175	0.374703	0.927145	-10.0012	12.182	6.99303	1.39667	0.740033	BrownRendz	0.421048	0.79177	0.0152315	0.0107703	0.962863	450474.8486	3965876.456
non-optimal	0	108.38	1.34052	0.128897	0.991658	-1.09721	-1.97993	4.94309	1.39155	0.761682	BrownRendz	0.503509	0.811874	0.0919239	0.001	0.94798	450394.8486	3965896.456
non-optimal	0	106.088	1.2938	0.318288	-0.947994	-1.09623	0.92403	5.67172	1.41448	0.761452	TerraRossa	0.388022	0.757113	0.0480833	0.0420595	0.999133	450514.8486	3965896.456
non-optimal	0	107.467	1.51959	0.270831	0.962627	0.027719	0.51066	6.60941	1.41625	0.781666	BrownRendz	0.48945	0.784462	0.0851469	0.0252389	0.974077	450414.8486	3965916.456
non-optimal	0	106.788	0.470385	-0.999719	-0.0237181	0.408237	-2.19186	5.99051	1.42951	0.780078	BrownRendz	0.451266	0.764944	0.0599333	0.04272	0.990165	450454.8486	3965916.456
non-optimal	0	105.977	0.693119	-0.185164	0.982708	-2.17668	3.96651	9.29171	1.43486	0.780467	TerraRossa	0.413426	0.747061	0.0557853	0.0550273	1.00758	450494.8486	3965916.456
non-optimal	0	106.662	5.02356	0.420083	0.907486	5.85735	-6.04984	3.61962	1.46685	0.820074	TerraRossa	0.465232	0.729836	0.0975295	0.0796492	1.02662	450454.8486	3965956.456
non-optimal	0	105.661	0.959908	0.00210459	0.999998	1.01163	-3.77887	5.27715	1.4745	0.820444	TerraRossa	0.428627	0.71107	0.0950368	0.0929731	1.04343	450494.8486	3965956.456
non-optimal	0	106.393	4.31919	-0.577343	0.816502	-1.56895	3.95092	4.46451	1.48621	0.840072	TerraRossa	0.47333	0.712475	0.116927	0.0971288	1.04494	450454.8486	3965976.456
non-optimal	0	105.284	1.13329	-0.0777945	0.996969	2.61369	-3.77669	5.11107	1.49297	0.841314	TerraRossa	0.419715	0.684295	0.118962	0.118271	1.07019	450514.8486	3965976.456
non-optimal	0	106.204	1.18438	-0.430334	0.90267	5.04276	-4.72134	5.06697	1.51248	0.860029	TerraRossa	0.464415	0.685171	0.134134	0.124354	1.07129	450474.8486	3965996.456
non-optimal	0	105.295	0.44517	-0.77137	0.636387	-4.13425	5.32619	7.65504	1.51242	0.861283	TerraRossa	0.429606	0.666348	0.135148	0.137244	1.08815	450514.8486	3965996.456
non-optimal	0	105.103	0.641177	-0.834636	-0.550802	-2.93657	0.289897	7.87796	1.50598	0.862606	TerraRossa	0.412554	0.657647	0.132306	0.143293	1.09703	450534.8486	3965996.456
non-optimal	0	105.838	1.22543	-0.359656	-0.933085	-3.48518	1.74629	7.51779	1.53061	0.881254	TerraRossa	0.440183	0.648521	0.115412	0.156218	1.10618	450514.8486	3966016.456
optimal	1	83.782	2.79733	0.421193	0.906971	2.66161	-2.54774	4.20687	2.11406	0.565983	TerraRossa	0.6423	0.220511	0.001	0.368109	2.64746	452514.8486	3966256.456
optimal	1	83.794	6.5565	0.668764	-0.743475	3.41466	1.45009	3.35149	2.12859	0.541601	TerraRossa	0.629086	0.183096	0.025	0.357077	2.68047	452554.8486	3966256.456
optimal	1	83.5703	3.99417	-0.31376	0.949502	-12.8298	19.3632	6.33478	2.15537	0.545268	TerraRossa	0.640488	0.171082	0.0310484	0.372859	2.70827	452574.8486	3966276.456
optimal	1	83.525	3.89947	0.502564	0.86454	-18.7087	16.6009	4.97255	2.1744	0.561151	TerraRossa	0.65862	0.177406	0.050636	0.385352	2.71956	452574.8486	3966296.456
optimal	1	84.3333	1.26391	-0.0659547	0.997823	-1.88522	3.41416	7.89233	2.18272	0.64158	TerraRossa	0.724478	0.266267	0.012083	0.364841	2.67672	452494.8486	3966336.456
optimal	1	156.057	26.3583	-0.951405	0.307943	-16.187	-56.69	6.28474	0.499374	0.113741	XeroRendz	2.36326	0.391327	0.281853	0.179747	0.47973	447454.8486	3966356.456
optimal	1	160.394	4.81983	-0.994124	0.108251	0.817347	-5.12595	5.04752	0.499951	0.15842	XeroRendz	2.37736	0.383742	0.324594	0.165895	0.512114	447414.8486	3966376.456
optimal	1	86.004	6.19821	-0.091794	0.995778	1.92177	-9.71535	4.1013	2.20732	0.697633	TerraRossa	0.699348	0.316866	0.007	0.33764	2.66801	452454.8486	3966376.456
optimal	1	85.2382	3.62218	0.128538	0.991705	-4.03008	-4.925	3.94792	2.21388	0.685438	TerraRossa	0.711202	0.297619	0.0107703	0.332002	2.68406	452474.8486	3966376.456
optimal	1	84.5605	3.07562	0.901185	-0.433436	4.43005	-14.5588	4.11186	2.22706	0.661128	TerraRossa	0.735967	0.25787	0.0469574	0.320777	2.71632	452514.8486	3966376.456
optimal	1	84.0053	3.70023	0.507675	0.861549	27.5582	-34.7656	3.92654	2.24086	0.63675	TerraRossa	0.739638	0.218112	0.0832586	0.310319	2.74879	452554.8486	3966376.456
optimal	1	156.811	5.48302	-0.903613	0.42835	-3.13011	0.785298	5.72884	0.563668	0.0811542	XeroRendz	2.29274	0.435744	0.233154	0.138051	0.41044	447514.8486	3966396.456
optimal	1	156.16	3.85187	-0.874454	0.485108	0.293834	3.52717	9.74989	0.572932	0.0627694	XeroRendz	2.27887	0.438809	0.214478	0.140577	0.391281	447534.8486	3966396.456
optimal	1	152.942	28.3612	-0.768908	0.639359	1.79068	68.2397	3.59637	0.581456	0.0443847	XeroRendz	2.26509	0.442756	0.195923	0.143014	0.372211	447554.8486	3966396.456
optimal	1	85.8207	3.04971	-0.214148	0.976801	-18.75	15.9454	7.67568	2.22682	0.713488	TerraRossa	0.683204	0.319708	0.007	0.318498	2.68	452454.8486	3966396.456
optimal	1	84.7422	4.76546	-0.89016	0.455648	-0.827206	13.5565	5.05892	2.2464	0.677001	TerraRossa	0.720644	0.260102	0.053	0.301644	2.72812	452514.8486	3966396.456
optimal	1	84.8702	2.59017	0.183497	-0.98302	0.151175	1.44359	5.38254	2.25293	0.664801	TerraRossa	0.73379	0.240277	0.073	0.296015	2.74426	452534.8486	3966396.456
optimal	1	84.172	1.07236	-0.120514	-0.992712	7.70825	-0.439942	5.16635	2.26008	0.652602	TerraRossa	0.74724	0.220422	0.0916788	0.290823	2.76045	452554.8486	3966396.456
optimal	1	83.5912	3.61642	-0.993879	0.110472	-17.9028	0.406961	6.34741	2.28201	0.616052	TerraRossa	0.732777	0.160798	0.14624	0.278167	2.80932	452614.8486	3966396.456
optimal	1	168.839	5.9281	-0.855052	0.518542	27.1492	-29.2518	3.45305	0.544676	0.161137	XeroRendz	2.33509	0.424945	0.315279	0.123321	0.483426	447434.8486	3966416.456
optimal	1	164.235	16.9819	-0.943013	0.332757	-13.2606	19.3062	5.37001	0.562443	0.125801	XeroRendz	2.30659	0.45232	0.277635	0.117614	0.444276	447474.8486	3966416.456
optimal	1	162.102	5.81493	-0.85133	0.524631	5.00705	-7.0123	3.47246	0.571855	0.107424	XeroRendz	2.29246	0.453512	0.259048	0.117	0.42476	447494.8486	3966416.456
optimal	1	171.424	8.91333	-0.999887	-0.0149999	-2.0426	1.27618	3.73381	0.563057	0.17047	XeroRendz	2.32119	0.438518	0.322182	0.103576	0.479885	447434.8486	3966436.456
optimal	1	167.141	51.9259	-0.970399	0.241505	2.642	69.2115	1.6371	0.599068	0.0967729	XeroRendz	2.26417	0.475429	0.248781	0.0984124	0.401075	447514.8486	3966436.456
optimal	1	87.1417	4.2468	0.378484	0.925608	20.0144	4.97073	3.78833	2.2583	0.757407	TerraRossa	0.639225	0.344224	0.0111803	0.287642	2.68836	452434.8486	3966436.456
optimal	1	86.549	0.778496	-0.725927	0.687771	1.34983	0.782198	5.48666	2.26457	0.74525	TerraRossa	0.651558	0.324423	0.00412311	0.280573	2.70419	452454.8486	3966436.456
optimal	1	86.419	1.09856	-0.865939	-0.500149	12.8766	-17.8897	5.1422	2.27713	0.720861	TerraRossa	0.677324	0.284903	0.0371618	0.268822	2.73601	452494.8486	3966436.456
optimal	1	85.04	2.41527	-0.11966	0.992815	6.08838	4.73035	4.35392	2.29027	0.696566	TerraRossa	0.70442	0.245449	0.075505	0.257562	2.76801	452534.8486	3966436.456
optimal	1	84.6747	6.75547	-0.303548	0.952816	-15.2809	2.33617	4.41994	2.30451	0.67219	TerraRossa	0.732699	0.206119	0.114983	0.247504	2.80016	452574.8486	3966436.456
optimal	1	159.671	10.3392	-0.620896	0.783893	11.1593	42.2308	2.88944	0.652687	0.0310161	XeroRendz	2.19404	0.510718	0.184253	0.088459	0.31878	447594.8486	3966456.456
optimal	1	148.722	10.3658	-0.392795	0.919626	9.37905	-10.201	2.88682	0.68225	0.0201246	XeroRendz	2.15304	0.521852	0.132801	0.107331	0.259887	447654.8486	3966456.456
optimal	1	86.1572	4.69026	0.929522	0.368766	19.7972	-13.7882	3.6886	2.29529	0.736729	TerraRossa	0.662456	0.288522	0.0480104	0.24961	2.7481	452494.8486	3966456.456
optimal	1	171.523	14.7296	-0.8978	0.440404	20.8388	9.68311	2.52409	0.652507	0.0756439	XeroRendz	2.2076	0.521107	0.228974	0.0636396	0.355373	447554.8486	3966476.456
optimal	1	161.459	2.43251	0.998808	-0.0488209	-4.93064	1.43533	4.3468	0.679864	0.0233238	XeroRendz	2.16576	0.535531	0.176963	0.0721249	0.295855	447614.8486	3966476.456
optimal	1	156.554	4.31261	-0.822843	0.568269	-2.34188	2.60807	6.71733	0.689914	0.00632456	XeroRendz	2.152	0.541706	0.16086	0.0802621	0.276062	447634.8486	3966476.456
optimal	1	155.019	31.8691	-0.724736	0.689027	-1.97077	33.9652	2.76201	0.699709	0.00984886	XeroRendz	2.13834	0.541646	0.145726	0.0894427	0.256301	447654.8486	3966476.456
non-optimal	0	87.6974	2.88424	0.167881	0.985807	1.17827	-0.607772	4.17622	2.29062	0.801372	XeroRendz	0.595355	0.370951	0.00447214	0.257608	2.69743	452414.8486	3966476.456
optimal	1	87.2275	3.99953	0.959125	-0.282983	-2.75585	13.7137	8.02291	2.29622	0.789183	TerraRossa	0.607921	0.351461	0.0114018	0.250354	2.71306	452434.8486	3966476.456
optimal	1	86.76	23.2984	0.759323	0.650714	-26.9467	15.443	2.72374	2.30872	0.764801	TerraRossa	0.634199	0.312631	0.0438292	0.236222	2.74449	452474.8486	3966476.456
optimal	1	85.545	2.31785	0.3547	0.93498	0.764007	5.84061	5.08829	2.32138	0.740435	TerraRossa	0.661852	0.273907	0.0760066	0.224849	2.77614	452514.8486	3966476.456
optimal	1	85.561	0.715319	0.798401	-0.602126	1.50702	-0.600221	5.5713	2.32769	0.72824	TerraRossa	0.676142	0.254663	0.0920869	0.219246	2.79205	452534.8486	3966476.456
non-optimal	0	87.7442	1.20584	-0.649327	0.760509	-16.2102	30.5779	8.14004	2.30451	0.8294	XeroRendz	0.567281	0.395092	0.0102956	0.246238	2.69431	452394.8486	3966496.456
optimal	1	174.413	32.7118	-0.685736	0.72785	3.25927	-1.71815	2.72944	0.706475	0.0612944	XeroRendz	2.15104	0.568747	0.217154	0.0290172	0.311841	447594.8486	3966516.456
non-optimal	0	220.531	0.969276	0.816617	0.577181	9.26471	-7.55505	5.26744	0.422851	0.220493	TerraRossa	2.59692	1.23755	0.421445	0.109037	0.154564	446054.8486	3966776.456
non-optimal	0	59.777	3.95219	-0.0101997	0.999948	-4.40772	7.65397	6.34538	1.98343	0.254558	BrownRendz	0.476724	0.762965	0.0917823	0.929624	3.70884	456034.8486	3966776.456
non-optimal	0	57.8275	6.25278	0.984949	-0.172843	8.44114	-8.01012	3.39932	1.9176	0.309595	BrownRendz	0.452355	0.747525	0.0148661	1.00807	3.69661	456114.8486	3966776.456
non-optimal	0	223.301	3.50946	-0.630721	-0.77601	23.137	-11.9445	3.97961	0.449097	0.235153	TerraRossa	2.59463	1.23147	0.408725	0.132197	0.179025	446074.8486	3966796.456
non-optimal	0	219.84	18.7491	-0.295335	-0.955394	8.92019	45.4558	2.96171	0.451867	0.264683	TerraRossa	2.55349	1.2759	0.377486	0.148054	0.191442	446034.8486	3966816.456
non-optimal	0	59.4477	13.9815	-0.633445	0.773787	-13.9879	11.6923	2.57846	2.07139	0.170414	BrownRendz	0.46721	0.740492	0.097949	0.843445	3.68344	455954.8486	3966816.456
non-optimal	0	58.7077	1.18308	0.434659	-0.900595	8.6496	3.34222	5.06806	2.03875	0.19799	BrownRendz	0.453072	0.731956	0.124483	0.882836	3.6762	455994.8486	3966816.456
non-optimal	0	57.0171	1.20895	0.0695244	-0.99758	0.481168	2.27331	6.65587	1.98971	0.239069	BrownRendz	0.432234	0.719747	0.0669104	0.942019	3.66614	456054.8486	3966816.456
non-optimal	0	57.118	1.78617	0.408931	-0.912565	-0.651513	-0.493203	6.26537	2.03394	0.197284	BrownRendz	0.42744	0.708374	0.104235	0.899444	3.65304	456014.8486	3966836.456
non-optimal	0	55.848	1.75913	-0.546472	0.837478	4.42445	-3.0722	4.6712	1.9865	0.238346	L-Iklin-Tad-Dawl	0.406503	0.696021	0.0445533	0.958853	3.64323	456074.8486	3966836.456
non-optimal	0	219.55	21.6269	-0.184111	-0.982905	-4.55419	36.8795	2.8064	0.430226	0.314963	TerraRossa	2.4971	1.33129	0.329509	0.19308	0.208866	445994.8486	3966856.456
non-optimal	0	55.914	3.83253	0.0830504	0.996545	1.33615	-17.1644	3.89131	2.01336	0.210069	L-Iklin-Tad-Dawl	0.394725	0.680556	0.0651153	0.936483	3.62666	456054.8486	3966856.456
non-optimal	0	55.1082	6.07455	-0.0748335	0.997196	-17.2527	6.34689	5.5079	1.99807	0.224154	L-Iklin-Tad-Dawl	0.387769	0.676435	0.0452769	0.956347	3.62348	456074.8486	3966856.456
non-optimal	0	228.709	20.7234	-0.80282	-0.596222	56.8165	-62.2662	2.16007	0.47315	0.320206	TerraRossa	2.50773	1.30955	0.320025	0.208038	0.251048	446034.8486	3966876.456
non-optimal	0	64.5667	3.01332	-0.995519	-0.0945651	11.7557	-7.84344	4.13236	2.65158	0.321027	TerraRossa	0.316986	0.598101	0.138708	0.210238	3.79799	455314.8486	3966876.456
non-optimal	0	54.8574	1.9654	0.540306	0.841469	1.41373	-1.03568	6.16968	2.04214	0.181794	L-Iklin-Tad-Dawl	0.382962	0.665054	0.0876926	0.91444	3.61022	456034.8486	3966876.456
non-optimal	0	53.8365	3.46431	-0.86132	0.508064	-2.84053	1.01841	4.68574	1.99439	0.223439	L-Iklin-Tad-Dawl	0.362112	0.652871	0.0282843	0.974166	3.60064	456094.8486	3966876.456
non-optimal	0	67.2235	1.96792	0.5358	0.844345	-2.13062	-0.231659	7.73701	2.76753	0.42099	BrownRendz	0.232723	0.561431	0.0203961	0.0989949	3.82301	455194.8486	3966896.456
non-optimal	0	56.8772	5.13688	0.653275	-0.757121	-3.94233	-26.1958	3.5972	2.10189	0.125992	L-Iklin-Tad-Dawl	0.385649	0.658034	0.0514004	0.852877	3.60112	455974.8486	3966896.456
non-optimal	0	52.3618	2.35375	0.959073	-0.283158	0.827393	1.52701	4.37975	2.00629	0.208626	L-Iklin-Tad-Dawl	0.343286	0.633259	0.0311448	0.972522	3.58087	456094.8486	3966896.456
non-optimal	0	67.6253	0.853458	-0.79499	0.606623	-1.31914	1.41295	9.365	2.77687	0.435124	BrownRendz	0.214663	0.541447	0.0275136	0.0860233	3.80451	455194.8486	3966916.456
non-optimal	0	53.973	11.892	-0.272442	0.962172	13.2455	-32.7014	2.74595	2.06634	0.152794	L-Iklin-Tad-Dawl	0.345419	0.625953	0.0809197	0.911373	3.5708	456034.8486	3966916.456
non-optimal	0	52.327	0.899689	-0.70227	0.711911	-5.99875	6.61798	10.3392	2.01916	0.194	L-Iklin-Tad-Dawl	0.324571	0.613649	0.033	0.971288	3.56111	456094.8486	3966916.456
non-optimal	0	77.9817	22.3093	-0.98971	-0.143086	-14.9785	10.239	3.17753	3.04651	1.01155	TerraRossa	0.695906	0.184253	0.159524	0.289126	3.45951	452874.8486	3967116.456
non-optimal	0	53.37	0.414107	-0.921844	0.387561	-1.7156	0.734963	9.94658	3.08034	1.0007	TerraRossa	0.669914	0.156525	0.202406	0.277245	3.50282	452914.8486	3967136.456
non-optimal	0	75.5583	2.99545	-0.460537	-0.887641	-6.48906	-1.32243	7.74924	3.11103	0.948748	TerraRossa	0.60092	0.0840952	0.281155	0.307509	3.56368	452994.8486	3967136.456
non-optimal	0	78.6717	1.53868	0.749436	0.662077	8.49392	6.10973	4.80516	3.09051	1.0289	TerraRossa	0.697098	0.183175	0.188473	0.253049	3.50091	452894.8486	3967156.456
non-optimal	0	53.5465	1.61486	0.368186	0.929752	-1.22438	3.35859	6.14311	3.09812	1.01597	TerraRossa	0.679724	0.165024	0.20748	0.257963	3.51595	452914.8486	3967156.456
non-optimal	0	53.267	8.17893	0.927482	-0.373867	-23.5567	38.6927	8.60021	3.11317	0.989963	TerraRossa	0.645434	0.12881	0.245943	0.271708	3.54617	452954.8486	3967156.456
non-optimal	0	71.9283	0.65929	0.433984	-0.900921	-1.91646	0.231975	8.21782	3.14455	0.938013	TerraRossa	0.578916	0.0567979	0.323988	0.310929	3.60719	453034.8486	3967156.456
optimal	1	70.8715	1.45289	-0.954304	-0.298838	5.07235	-11.9847	4.86256	3.35773	0.63702	TerraRossa	0.297674	0.0134164	0.0534883	0.292479	3.968	453494.8486	3967156.456
non-optimal	0	71.5687	11.8131	0.678147	0.734926	-7.03208	34.1857	3.85141	3.16334	0.953193	TerraRossa	0.590816	0.0657419	0.328402	0.293777	3.62004	453034.8486	3967176.456
optimal	1	70.8887	4.0993	0.383864	0.92339	-4.58485	13.8485	6.91484	3.37534	0.65211	TerraRossa	0.317002	0.0219317	0.0725328	0.308973	3.98	453494.8486	3967176.456
non-optimal	0	71.6288	1.93793	-0.409621	0.912256	5.52792	-7.27878	4.57432	3.4148	0.599521	TerraRossa	0.302696	0.0915478	0.0304138	0.273247	4.04418	453574.8486	3967176.456
non-optimal	0	71.7015	0.614887	0.644047	0.764986	3.7235	-3.7472	5.72261	3.41653	0.586467	TerraRossa	0.301239	0.107056	0.0155563	0.267328	4.06031	453594.8486	3967176.456
non-optimal	0	78.888	5.03808	-0.718218	0.695818	22.5365	-18.4967	3.61672	3.13502	1.04637	TerraRossa	0.700646	0.169664	0.221109	0.219784	3.54239	452914.8486	3967196.456
non-optimal	0	54.8535	36.0336	0.80148	-0.598022	29.33	-11.0536	3.80891	3.16518	0.99441	TerraRossa	0.63481	0.110463	0.296	0.255891	3.60258	452994.8486	3967196.456
non-optimal	0	57.544	39.3285	0.985409	0.170204	10.2307	-15.7855	3.17914	3.17326	0.981395	TerraRossa	0.618857	0.0925743	0.314963	0.26634	3.61775	453014.8486	3967196.456
non-optimal	0	71.6173	0.3361	-0.990513	0.13742	-1.07492	1.08878	7.01981	3.43562	0.601502	TerraRossa	0.321224	0.119754	0.0296985	0.286678	4.07214	453594.8486	3967196.456
non-optimal	0	48.172	51.1609	0.729634	0.683838	-11.6655	-80.9156	0.971368	3.15413	1.06155	TerraRossa	0.711691	0.149753	0.226808	0.20096	3.5557	452914.8486	3967216.456
non-optimal	0	51.74	1.46704	0.0934875	0.99562	-6.85672	43.0925	9.5978	3.16891	1.03563	TerraRossa	0.678899	0.15284	0.265126	0.218179	3.58559	452954.8486	3967216.456
non-optimal	0	47.4819	21.0388	0.633138	-0.774039	-10.9784	18.7293	4.54144	3.18411	1.0096	TerraRossa	0.646919	0.119407	0.302908	0.238908	3.61568	452994.8486	3967216.456
non-optimal	0	66.6668	1.84017	0.411891	-0.911233	0.142679	0.142679	7.67065	3.39975	0.695386	TerraRossa	0.360846	0.0205913	0.116709	0.293614	3.98824	453474.8486	3967216.456
optimal	1	71.664	1.35303	-0.763537	0.645765	-9.78099	19.8989	4.93379	3.42987	0.655977	TerraRossa	0.348208	0.0748465	0.078	0.325122	4.03601	453534.8486	3967216.456
non-optimal	0	47.3697	2.99764	-0.999301	0.0373774	-14.0885	9.76099	6.70254	3.18795	1.05081	TerraRossa	0.690814	0.132966	0.270749	0.200998	3.59886	452954.8486	3967236.456
non-optimal	0	48.7413	26.1837	0.455138	-0.890421	-0.324741	0.150189	5.36371	3.21105	1.01187	TerraRossa	0.644068	0.112614	0.328347	0.232045	3.64389	453014.8486	3967236.456
non-optimal	0	75.7517	27.2531	0.000285161	-1	60.7061	-58.5009	1.85149	3.23511	0.972828	TerraRossa	0.599687	0.0667083	0.352423	0.263251	3.68935	453074.8486	3967236.456
non-optimal	0	66.482	33.1083	0.871453	0.49048	-113.749	144.647	4.44887	3.39704	0.736782	TerraRossa	0.392441	0.0067082	0.151819	0.253553	3.96889	453434.8486	3967236.456
non-optimal	0	66.6786	2.11173	0.755979	-0.654596	-0.141471	0.0546044	7.62386	3.42717	0.697356	TerraRossa	0.375293	0.0469574	0.107912	0.292043	4.01629	453494.8486	3967236.456
non-optimal	0	72.5983	27.1851	-0.6259	0.779903	-7.6402	31.1179	2.54755	3.24437	1.00104	TerraRossa	0.627968	0.094921	0.3724	0.235771	3.68721	453054.8486	3967256.456
non-optimal	0	66.226	0.767962	-0.992282	-0.124002	-0.500602	-0.31826	8.06523	3.4341	0.72558	TerraRossa	0.399462	0.0371214	0.119403	0.263759	4.01272	453474.8486	3967256.456
non-optimal	0	71.835	15.1079	0.159716	0.987163	7.39037	-7.53196	2.49755	3.46392	0.686166	TerraRossa	0.38766	0.0916788	0.0633246	0.308819	4.0602	453534.8486	3967256.456
optimal	1	71.4416	1.28886	0.341101	-0.940027	0.612127	0.525915	4.9824	3.44923	0.659918	TerraRossa	0.382341	0.12791	0.026	0.341422	4.09203	453574.8486	3967256.456
non-optimal	0	47.8865	3.71645	-0.798192	-0.602403	-1.68317	14.2829	8.70965	3.23249	1.06822	TerraRossa	0.700474	0.0945304	0.301705	0.177158	3.64043	452974.8486	3967276.456
non-optimal	0	79.5252	7.1279	0.791544	-0.611112	-7.59716	20.2303	4.65343	3.24765	1.04225	TerraRossa	0.670719	0.0976217	0.339638	0.197914	3.67029	453014.8486	3967276.456
non-optimal	0	73.2563	17.6884	-0.909904	-0.41482	24.8092	11.0596	2.33092	3.26322	1.01625	TerraRossa	0.642053	0.105948	0.377881	0.21868	3.70033	453054.8486	3967276.456
non-optimal	0	76.3297	4.80072	0.0177297	0.999843	8.35963	-5.33361	3.66522	3.2792	0.990181	TerraRossa	0.614357	0.0773369	0.370028	0.239416	3.73056	453094.8486	3967276.456
non-optimal	0	69.1058	2.08498	0.760666	0.649144	-2.45561	1.24389	7.44556	3.43166	0.766877	TerraRossa	0.430081	0.00943398	0.149603	0.221921	3.99369	453434.8486	3967276.456
non-optimal	0	72.3415	6.02144	0.941529	-0.336932	7.47821	-1.40393	3.43731	3.45282	0.714384	TerraRossa	0.410836	0.0818413	0.0748465	0.280801	4.05657	453514.8486	3967276.456
non-optimal	0	82.0025	21.0448	0.387591	0.921831	20.1646	-39.3439	2.14323	3.22819	1.1224	TerraRossa	0.759331	0.0700286	0.254531	0.128996	3.60959	452914.8486	3967296.456
non-optimal	0	80.379	6.14992	0.772451	0.635074	-3.50329	16.1302	4.10918	3.25026	1.08346	TerraRossa	0.713711	0.0746726	0.308846	0.160016	3.65383	452974.8486	3967296.456
non-optimal	0	79.8643	3.25279	0.873809	0.48627	7.18187	-3.99214	4.05574	3.25749	1.07045	TerraRossa	0.698988	0.0761052	0.327393	0.170344	3.66868	452994.8486	3967296.456
non-optimal	0	72.6452	7.35507	0.716737	-0.697343	18.443	60.7183	3.92857	3.28083	1.03151	TerraRossa	0.656319	0.086977	0.383901	0.201517	3.71351	453054.8486	3967296.456
non-optimal	0	75.9583	33.4294	0.934875	0.354977	-10.6257	-29.0599	3.3952	3.30511	0.992085	TerraRossa	0.616242	0.0750733	0.372945	0.229192	3.75876	453114.8486	3967296.456
non-optimal	0	77.291	1.73715	-0.977891	-0.209114	-1.0465	2.83839	5.37692	3.32161	0.965839	TerraRossa	0.590672	0.04272	0.349468	0.200322	3.78916	453154.8486	3967296.456
non-optimal	0	77.1838	2.13643	0.497762	-0.867314	11.6636	-7.50222	4.47673	3.3303	0.952767	TerraRossa	0.577959	0.0264008	0.338892	0.187427	3.80443	453174.8486	3967296.456
non-optimal	0	81.435	17.8261	-0.997283	0.073666	-15.4287	-29.0945	6.29294	3.24738	1.13758	TerraRossa	0.772078	0.05004	0.264473	0.11183	3.62321	452914.8486	3967316.456
non-optimal	0	81.6164	0.444176	0.597126	0.802147	0.0196559	0.0303371	7.8396	3.25426	1.12459	TerraRossa	0.756904	0.051788	0.281684	0.122299	3.63785	452934.8486	3967316.456
non-optimal	0	81.469	2.21233	-0.959898	-0.280349	-5.31124	-4.31179	6.05122	3.26174	1.11167	TerraRossa	0.74196	0.0530848	0.299242	0.132593	3.65254	452954.8486	3967316.456
non-optimal	0	80.0316	11.6951	0.687843	0.725859	23.4798	-23.4661	6.82357	3.28432	1.07262	TerraRossa	0.698622	0.0580086	0.353477	0.16367	3.69692	453014.8486	3967316.456
non-optimal	0	78.9242	1.75181	-0.766856	-0.641819	-0.597284	2.11878	4.67537	3.29972	1.04658	TerraRossa	0.670876	0.0680074	0.390571	0.184548	3.72675	453054.8486	3967316.456
non-optimal	0	74.6148	18.4073	-0.141606	-0.989923	9.59522	-16.006	2.98147	3.30785	1.03348	TerraRossa	0.657475	0.0743303	0.38828	0.194833	3.74174	453074.8486	3967316.456
non-optimal	0	71.1802	48.6727	0.738937	0.673774	66.0327	-67.41	1.75269	3.31553	1.02031	TerraRossa	0.644418	0.0807775	0.380737	0.205292	3.75677	453094.8486	3967316.456
optimal	1	70.1332	14.7725	-0.999964	0.00846772	0.75732	-2.10904	5.56558	3.43179	0.770833	TerraRossa	0.457739	0.0630635	0.101494	0.224964	4.0499	453474.8486	3967316.456
non-optimal	0	69.734	26.7897	0.732586	0.680674	24.3386	8.86311	1.87147	3.32671	1.04854	TerraRossa	0.672602	0.0553624	0.370028	0.177868	3.75499	453074.8486	3967336.456
optimal	1	70.913	22.7309	-0.554835	0.83196	-21.2307	-15.5483	6.04711	3.39724	0.759633	TerraRossa	0.469861	0.107703	0.061	0.249578	4.09364	453514.8486	3967336.456
non-optimal	0	72.606	6.23713	0.727849	-0.685738	-11.6366	-9.717	4.50046	3.3898	0.74647	TerraRossa	0.466589	0.12522	0.041	0.267748	4.10932	453534.8486	3967336.456
non-optimal	0	82.1173	7.36993	-0.509475	-0.860485	0.918432	9.89899	3.23338	3.28454	1.16806	TerraRossa	0.776665	0.010198	0.285701	0.0776981	3.65063	452914.8486	3967356.456
non-optimal	0	81.5663	2.23343	-0.898461	0.439053	-1.83256	2.79086	8.78899	3.29134	1.15505	TerraRossa	0.783801	0.012	0.302645	0.087983	3.66516	452934.8486	3967356.456
non-optimal	0	82.0925	8.72283	-0.979395	-0.201953	-11.0444	-19.1682	3.06261	3.31334	1.1161	TerraRossa	0.741157	0.0164924	0.353647	0.119202	3.70906	452994.8486	3967356.456
non-optimal	0	82.4263	4.46873	-0.467162	0.884172	9.51794	-1.60801	3.73719	3.32106	1.103	TerraRossa	0.727402	0.0180278	0.371034	0.129495	3.7238	453014.8486	3967356.456
non-optimal	0	62.6312	38.6702	-0.458845	0.888516	7.3428	4.40892	2.50948	3.36796	1.02426	TerraRossa	0.649705	0.0556597	0.329971	0.178239	3.81321	453134.8486	3967356.456
optimal	1	72.8907	13.197	-0.985443	0.170004	-3.62633	2.82737	5.52881	3.4037	0.814104	TerraRossa	0.501323	0.0657343	0.122016	0.187	4.05927	453454.8486	3967356.456
non-optimal	0	82.894	0.405449	-0.988684	0.150012	-0.719105	3.33058	6.13907	3.31054	1.17023	TerraRossa	0.797662	0.008	0.313409	0.0708308	3.6789	452934.8486	3967376.456
non-optimal	0	82.5484	1.27584	0.861907	0.507066	-2.13266	1.64389	6.78432	3.32536	1.14427	TerraRossa	0.769437	0.005	0.347151	0.091586	3.70801	452974.8486	3967376.456
non-optimal	0	61.684	39.126	-0.484943	0.874546	13.7408	18.9814	2.08774	3.39512	1.02619	TerraRossa	0.653204	0.0433244	0.305354	0.151159	3.84144	453154.8486	3967376.456
non-optimal	0	83.46	5.13616	-0.784743	-0.619821	-8.81465	9.18004	4.98363	3.32848	1.18543	TerraRossa	0.801804	0.0272947	0.325	0.0538238	3.6927	452934.8486	3967396.456
non-optimal	0	82.5443	1.34725	-0.791665	0.610956	2.91549	-3.02475	4.93808	3.35024	1.14637	TerraRossa	0.770425	0.023	0.361707	0.0849058	3.73628	452994.8486	3967396.456
non-optimal	0	82.5498	0.646658	-0.977374	-0.211518	-2.34256	1.66669	9.58425	3.35787	1.13319	TerraRossa	0.757201	0.0196469	0.349425	0.0953834	3.75091	453014.8486	3967396.456
non-optimal	0	69.5525	10.1275	-0.956685	0.291126	-1.40209	18.3336	4.99002	3.40426	1.05439	TerraRossa	0.681202	0.0180278	0.291892	0.159928	3.83969	453134.8486	3967396.456
non-optimal	0	66.0003	21.9446	-0.612422	0.790531	-18.0915	46.9583	2.09716	3.42906	1.01502	TerraRossa	0.646866	0.0373363	0.27821	0.106438	3.88471	453194.8486	3967396.456
non-optimal	0	77.1177	14.2447	-0.27914	-0.960251	1.53953	0.830758	4.50494	3.38401	0.870554	TerraRossa	0.550463	0.0509902	0.164985	0.133899	4.05311	453414.8486	3967396.456
non-optimal	0	80.566	0.886334	0.46567	-0.884959	8.61887	-6.80395	5.35691	3.37597	0.857375	TerraRossa	0.545023	0.0682642	0.145121	0.152738	4.06867	453434.8486	3967396.456
non-optimal	0	83.125	1.17863	0.740562	0.671988	-2.74163	4.40788	8.53756	3.35498	1.18766	TerraRossa	0.812203	0.046	0.353023	0.0471699	3.72098	452954.8486	3967416.456
non-optimal	0	82.4924	2.09172	0.98071	-0.195467	7.25374	-14.873	4.49789	3.39192	1.122	TerraRossa	0.746869	0.0259422	0.309803	0.0990202	3.79385	453054.8486	3967416.456
non-optimal	0	81.5893	3.97779	-0.637187	0.770709	-11.5672	-15.1485	3.85399	3.41541	1.0826	TerraRossa	0.709222	0.0067082	0.280644	0.131822	3.83815	453114.8486	3967416.456
non-optimal	0	80.7365	1.3327	0.996754	0.080511	1.75889	0.132305	4.94894	3.42307	1.06951	TerraRossa	0.697278	0	0.273059	0.14417	3.85302	453134.8486	3967416.456
non-optimal	0	80.6397	0.709755	-0.760478	0.649363	14.275	-24.9988	5.57911	3.43138	1.05635	TerraRossa	0.685708	0.00538516	0.26676	0.137317	3.86793	453154.8486	3967416.456
non-optimal	0	58.2323	69.3352	-0.617421	-0.786633	-59.1022	-212.385	0.906178	3.43979	1.04322	TerraRossa	0.674534	0.012083	0.261842	0.117881	3.88288	453174.8486	3967416.456
non-optimal	0	75.2567	5.40289	0.976696	-0.214626	-2.8782	-9.62716	4.93272	3.36538	0.885603	TerraRossa	0.56964	0.0609016	0.168345	0.128098	4.06574	453414.8486	3967416.456
non-optimal	0	70.6863	42.405	0.690512	0.723321	96.065	-225.022	1.27881	3.40317	1.15022	TerraRossa	0.775018	0.0512445	0.305601	0.0715612	3.79282	453034.8486	3967436.456
non-optimal	0	81.4047	2.24619	0.393577	0.919292	2.28314	-8.59942	4.42658	3.43428	1.09773	TerraRossa	0.725228	0.0252982	0.262528	0.116039	3.85159	453114.8486	3967436.456
non-optimal	0	79.8997	1.6894	-0.475105	0.879929	-9.97478	1.70048	7.19657	3.43678	1.03205	TerraRossa	0.670559	0.00583095	0.236476	0.0746726	3.92611	453214.8486	3967436.456
non-optimal	0	79.1137	1.70623	-0.998567	0.0535248	-0.40361	0.960526	5.80035	3.42775	1.0189	TerraRossa	0.660449	0.0123693	0.236034	0.0549181	3.94115	453234.8486	3967436.456
non-optimal	0	78.8345	1.96154	-0.982127	-0.18822	1.08442	0.691508	7.3348	3.41816	1.0058	TerraRossa	0.650471	0.0186815	0.237217	0.0354401	3.95623	453254.8486	3967436.456
non-optimal	0	77.322	27.909	0.443148	0.896448	-64.1296	93.0718	4.12618	3.38201	0.953233	TerraRossa	0.615313	0.01253	0.250799	0.0457056	4.017	453334.8486	3967436.456
non-optimal	0	79.8787	0.100498	0.950991	0.309217	-0.0952147	0.137482	7.53394	3.3054	0.835086	TerraRossa	0.568494	0.157544	0.0863713	0.225142	4.1561	453514.8486	3967436.456
non-optimal	0	81.2183	10.2771	-0.120736	0.992685	18.0581	2.22019	2.8956	3.4199	1.04713	TerraRossa	0.687786	0.0123693	0.21652	0.0738241	3.93935	453214.8486	3967456.456
non-optimal	0	74.6629	1.19068	-0.897405	0.441208	0.011739	0.0544636	8.55817	3.32944	0.915796	TerraRossa	0.608153	0.0807775	0.181604	0.125399	4.09117	453414.8486	3967456.456
non-optimal	0	71.955	7.76795	0.951382	-0.308015	4.96171	-13.4839	3.87331	3.4255	1.20667	TerraRossa	0.831344	0.101833	0.298761	0.0166433	3.79139	452994.8486	3967476.456
non-optimal	0	61.6574	0.282012	-0.0368705	0.99932	1.3318	0.459377	6.50213	3.44096	1.11475	TerraRossa	0.746643	0.056921	0.21781	0.0966747	3.89334	453134.8486	3967476.456
non-optimal	0	81.0543	9.02072	0.646047	-0.763297	4.9631	6.39513	3.02849	3.43098	1.10159	TerraRossa	0.735851	0.0502892	0.209859	0.108853	3.9081	453154.8486	3967476.456
non-optimal	0	81.3273	1.52276	0.298768	0.954326	2.90156	-14.424	4.81556	3.40183	1.0622	TerraRossa	0.705062	0.0310161	0.196573	0.0729932	3.95264	453214.8486	3967476.456
non-optimal	0	79.2612	1.55837	-0.381631	0.924315	0.728142	-0.201118	4.79244	3.36457	1.00968	TerraRossa	0.668049	0.0304138	0.206184	0.007	4.01266	453294.8486	3967476.456
non-optimal	0	79.0669	2.94029	-0.881986	0.471275	0.597637	1.93888	5.54323	3.35517	0.996507	TerraRossa	0.659947	0.0393573	0.213242	0.027	4.02778	453314.8486	3967476.456
non-optimal	0	78.7978	2.00906	0.99856	0.0536389	-1.92264	9.51764	5.92455	3.34649	0.983435	TerraRossa	0.652357	0.0483011	0.221883	0.0468722	4.04293	453334.8486	3967476.456
non-optimal	0	76.1042	1.98042	-0.909921	-0.414781	2.70027	-2.19475	4.55262	3.31088	0.930858	TerraRossa	0.627479	0.0923147	0.19105	0.126321	4.10397	453414.8486	3967476.456
non-optimal	0	74.15	1.75763	-0.0744164	-0.997227	2.87311	-3.29373	4.67205	3.30266	0.917724	TerraRossa	0.622644	0.108453	0.174184	0.146277	4.11933	453434.8486	3967476.456
non-optimal	0	80.3627	0.929807	0.519013	0.854766	-0.204966	3.38009	6.91845	3.28536	0.891476	TerraRossa	0.614691	0.14278	0.142899	0.186218	4.15018	453474.8486	3967476.456
non-optimal	0	85.891	2.05951	-0.976942	0.213503	2.4249	2.5073	4.51343	3.4434	1.22175	TerraRossa	0.84679	0.120806	0.28344	0	3.80531	452994.8486	3967496.456
non-optimal	0	67.318	0.762893	-0.500563	0.8657	-0.0747525	1.22072	6.8932	3.45332	1.16922	TerraRossa	0.797268	0.0951893	0.233649	0.0442041	3.86307	453074.8486	3967496.456
non-optimal	0	61.6574	0.418204	0.349382	-0.93698	1.30326	1.09383	6.10809	3.4242	1.12981	TerraRossa	0.763437	0.0758947	0.199945	0.0808022	3.9069	453134.8486	3967496.456
non-optimal	0	82.775	2.64177	-0.643516	0.765432	-15.4168	28.1432	7.39966	3.40423	1.10356	TerraRossa	0.742593	0.0629365	0.184394	0.105423	3.93635	453174.8486	3967496.456
non-optimal	0	80.9596	1.3543	-0.991548	-0.129739	-4.48716	2.35488	8.4882	3.36609	1.05103	TerraRossa	0.703472	0.0382099	0.177629	0.032	3.99582	453254.8486	3967496.456
non-optimal	0	78.082	5.39246	-0.997692	-0.067895	-6.90231	-24.128	3.54837	3.29358	0.945927	TerraRossa	0.646846	0.106151	0.20204	0.127252	4.11683	453414.8486	3967496.456
non-optimal	0	76.5685	4.55773	0.78622	0.617946	5.56291	-3.28642	3.71739	3.25996	0.89341	TerraRossa	0.630968	0.170074	0.144845	0.207155	4.17832	453494.8486	3967496.456
non-optimal	0	76.3445	4.37962	-0.982851	-0.1844	5.20697	-15.9928	3.75742	3.25152	0.880307	TerraRossa	0.627778	0.187449	0.133405	0.227141	4.19379	453514.8486	3967496.456
non-optimal	0	76.2373	67.334	-0.890684	0.454624	-49.3189	-91.0166	1.00805	3.45641	1.21058	TerraRossa	0.837255	0.126811	0.242607	0.00412311	3.84795	453034.8486	3967516.456
non-optimal	0	61.7956	2.92594	0.435267	0.900302	0.829841	13.7395	4.85499	3.42593	1.1712	TerraRossa	0.80212	0.107517	0.205602	0.0406079	3.89134	453094.8486	3967516.456
non-optimal	0	61.7088	1.87804	0.87661	-0.481201	-4.07431	-0.328279	6.21518	3.40628	1.14487	TerraRossa	0.780382	0.0947048	0.182477	0.065	3.9205	453134.8486	3967516.456
non-optimal	0	79.8785	9.13702	-0.285157	0.958481	13.8364	-27.5813	3.01546	3.31984	1.02671	TerraRossa	0.696915	0.0751332	0.177178	0.0284429	4.05404	453314.8486	3967516.456
non-optimal	0	77.583	6.60907	-0.475749	0.879581	-26.2685	31.2304	5.28934	3.24927	0.921639	TerraRossa	0.654102	0.164201	0.1728	0.185526	4.17567	453474.8486	3967516.456
non-optimal	0	62.1252	3.47922	0.249894	0.968273	13.4888	4.94276	3.98829	3.39787	1.17308	TerraRossa	0.807933	0.120167	0.177589	0.0370135	3.91961	453114.8486	3967536.456
non-optimal	0	65.1813	4.77966	-0.805491	-0.592609	10.2714	-26.0308	3.66963	3.35899	1.12059	TerraRossa	0.767042	0.0942444	0.140431	0.0858021	3.97812	453194.8486	3967536.456
non-optimal	0	77.433	0.827997	0.810699	-0.585463	-0.384947	2.49896	8.19759	3.24823	0.963017	TerraRossa	0.681179	0.149626	0.203384	0.142394	4.15794	453434.8486	3967536.456
non-optimal	0	77.7227	1.17759	-0.947201	0.320641	-0.948175	-1.19689	6.68216	3.23938	0.949852	TerraRossa	0.677263	0.16269	0.19906	0.161994	4.1732	453454.8486	3967536.456
non-optimal	0	81.2075	5.60846	-0.971966	0.235121	31.3129	-16.6569	3.50885	3.28461	1.05689	TerraRossa	0.7342	0.11091	0.14322	0.0208806	4.08052	453314.8486	3967556.456
non-optimal	0	76.3593	57.0976	-0.542187	0.840258	-77.8437	292.657	3.7972	3.36346	1.20328	TerraRossa	0.842061	0.157889	0.146031	0.00565685	3.9472	453114.8486	3967576.456
non-optimal	0	81.1573	5.67863	0.892816	0.450421	-7.65238	20.2147	6.49207	3.26643	1.07196	TerraRossa	0.752948	0.12895	0.127562	0.0170294	4.09385	453314.8486	3967576.456
non-optimal	0	78.46	11.6683	-0.865668	0.500618	0.620679	0.972394	5.16339	3.2387	1.03254	TerraRossa	0.734473	0.155631	0.173066	0.0758024	4.13871	453374.8486	3967576.456
non-optimal	0	77.3303	0.498706	-0.833284	0.552844	2.57251	-1.91815	5.93204	3.20352	0.980043	TerraRossa	0.716635	0.19367	0.160031	0.154557	4.19912	453454.8486	3967576.456
non-optimal	0	82.7997	25.8988	-0.800404	0.599461	-0.466553	-74.1451	1.91057	3.27822	1.12643	TerraRossa	0.793908	0.136561	0.0796994	0.044911	4.0629	453254.8486	3967596.456
non-optimal	0	81.445	3.35052	-0.435284	0.900293	8.07716	-1.23146	4.02607	3.24052	1.07392	TerraRossa	0.765278	0.13946	0.12881	0.0329848	4.12209	453334.8486	3967596.456
non-optimal	0	80.903	0.995088	-0.482845	-0.875706	-1.40264	-1.01964	6.62744	3.23101	1.06076	TerraRossa	0.759269	0.147136	0.145437	0.0526118	4.137	453354.8486	3967596.456
non-optimal	0	80.9198	17.2003	0.250898	0.968014	-0.405132	3.04793	3.05386	3.20332	1.06274	TerraRossa	0.773052	0.140602	0.139714	0.0693542	4.16524	453374.8486	3967616.456
non-optimal	0	77.943	0.64807	-0.347203	0.93779	-2.52034	5.16246	7.27948	3.19459	1.04956	TerraRossa	0.768118	0.153522	0.134852	0.0891067	4.18018	453394.8486	3967616.456
non-optimal	0	77.4427	0.386	0.0901518	-0.995928	1.83137	0.481726	6.18823	3.16775	1.01015	TerraRossa	0.756072	0.199161	0.121017	0.148476	4.22527	453454.8486	3967616.456
non-optimal	0	82.7317	4.796	-0.594461	-0.804124	1.52447	-5.32825	5.0525	3.23231	1.14346	TerraRossa	0.823219	0.0932148	0.0568507	0.0315753	4.10474	453274.8486	3967636.456
non-optimal	0	78.6867	4.07024	0.963737	-0.266854	-1.8447	-0.295171	4.92955	3.19457	1.09096	TerraRossa	0.797653	0.112645	0.122495	0.0465296	4.16372	453354.8486	3967636.456
non-optimal	0	81.622	9.854	-0.993299	0.11557	-87.8545	74.7203	4.88443	3.14122	1.05352	TerraRossa	0.798902	0.161447	0.0863481	0.126669	4.2217	453434.8486	3967656.456
non-optimal	0	77.059	24.0012	-0.488369	0.872637	-90.3881	-31.7372	4.56216	3.15946	1.1211	TerraRossa	0.836188	0.0830963	0.0827345	0.0521728	4.19066	453354.8486	3967676.456
optimal	1	153.063	3.76309	0.99835	0.0574179	-7.67112	3.7806	5.85556	1.88596	0.207171	XeroRendz	1.39052	0.671197	0.00943398	0.0440114	0.502036	447734.8486	3967736.456
optimal	1	154.087	5.82609	0.68812	0.725597	12.16	-18.1134	3.47053	1.89314	0.163893	XeroRendz	1.42365	0.640045	0.0441475	0.0863134	0.48419	447694.8486	3967756.456
optimal	1	152.911	2.34159	0.9269	0.375308	-5.7905	2.66745	6.86985	1.89844	0.178997	XeroRendz	1.40435	0.64637	0.0372022	0.0666108	0.499159	447714.8486	3967756.456
optimal	1	152.035	1.96398	0.122374	0.992484	-5.63929	3.17419	4.56096	1.91817	0.165849	XeroRendz	1.39922	0.627396	0.0538238	0.070214	0.512445	447714.8486	3967776.456
optimal	1	151.697	3.77434	0.898868	0.438219	-2.56363	5.06423	9.19996	1.92398	0.181044	XeroRendz	1.37986	0.63159	0.04272	0.0504876	0.527371	447734.8486	3967776.456
optimal	1	151.235	1.09797	0.97989	0.199536	-0.0512654	0.563664	6.24135	1.93578	0.211192	XeroRendz	1.3412	0.627077	0.0211896	0.0110454	0.558176	447774.8486	3967776.456
non-optimal	0	183.275	5.58601	0.966245	0.257626	1.9436	-9.14191	3.51289	1.88808	0.0114018	CarbonateRawS	1.609	0.563696	0.065	0.290167	0.398648	447494.8486	3967796.456
optimal	1	152.823	3.39791	0.786736	0.617289	-5.02076	3.09081	6.78458	1.92605	0.122577	XeroRendz	1.43327	0.595773	0.0875557	0.112969	0.498197	447674.8486	3967796.456
optimal	1	151.934	5.08069	0.772425	0.635106	-10.0774	0.715181	6.44147	1.93141	0.137644	XeroRendz	1.41381	0.602098	0.0815414	0.0933809	0.511977	447694.8486	3967796.456
optimal	1	151.08	4.9444	0.268908	0.963166	-14.1741	-1.04089	7.39678	1.9366	0.15284	XeroRendz	1.39437	0.608423	0.0704557	0.0736817	0.526156	447714.8486	3967796.456
optimal	1	150.683	11.3708	0.620396	0.784288	-15.773	32.2326	4.58379	1.94236	0.16792	XeroRendz	1.37494	0.611806	0.0593633	0.0539351	0.540703	447734.8486	3967796.456
non-optimal	0	184.592	5.77758	0.945934	0.324359	-11.158	7.12354	5.42485	1.90202	0.0544518	CarbonateRawS	1.6443	0.543	0.102181	0.333089	0.403633	447454.8486	3967816.456
optimal	1	151.863	2.42406	0.139806	0.990179	-7.19456	8.00167	5.4489	1.94592	0.109481	XeroRendz	1.42881	0.5768	0.0885268	0.116559	0.513069	447674.8486	3967816.456
optimal	1	150.248	0.708373	0.605953	-0.795501	-8.8123	9.36702	6.27421	1.95637	0.139703	XeroRendz	1.38979	0.589449	0.0586941	0.0771038	0.540259	447714.8486	3967816.456
non-optimal	0	174.4	30.866	0.873361	0.487074	22.9125	-23.5566	2.39594	1.92538	0.0536004	CarbonateRawS	1.62097	0.523061	0.109604	0.316926	0.428812	447474.8486	3967836.456
optimal	1	149.703	1.18229	0.783383	0.621539	-7.80291	12.4959	7.26596	1.97615	0.126574	XeroRendz	1.38548	0.570475	0.0452769	0.0802247	0.554725	447714.8486	3967836.456
optimal	1	149.378	2.17753	0.665626	0.746286	-12.7895	6.86533	7.34803	1.98179	0.140716	XeroRendz	1.36592	0.572281	0.0304138	0.0602993	0.568542	447734.8486	3967836.456
non-optimal	0	166.226	5.14816	0.992039	-0.125929	-30.1133	6.37202	7.23258	1.94755	0.0516236	CarbonateRawS	1.59781	0.503779	0.117171	0.300707	0.454357	447494.8486	3967856.456
non-optimal	0	161.911	15.5817	0.98763	0.156805	-10.4358	1.78645	5.89913	1.95073	0.0364005	XeroRendz	1.5781	0.505015	0.109417	0.281043	0.461693	447514.8486	3967856.456
optimal	1	149.046	33.5659	0.824223	0.566266	71.6087	-129.002	2.69688	2.0056	0.140007	XeroRendz	1.34223	0.549605	0.00223607	0.0417732	0.596825	447754.8486	3967856.456
non-optimal	0	165.361	22.6123	0.705253	0.708956	17.4346	-39.6867	2.06394	1.96466	0.0798123	CarbonateRawS	1.61432	0.483066	0.144139	0.322126	0.466862	447474.8486	3967876.456
optimal	1	149.046	1.0506	0.901617	-0.432535	-1.25111	0.22289	8.90042	1.99488	0.04	XeroRendz	1.45644	0.507307	0.0756637	0.16225	0.536395	447634.8486	3967876.456
non-optimal	0	145.917	3.46336	0.992654	0.12099	-1.15133	-0.605065	7.48938	2.00944	0.0841487	XeroRendz	1.39736	0.526203	0.0332415	0.102396	0.571909	447694.8486	3967876.456
non-optimal	0	150.134	8.97942	0.955986	0.293412	-10.3005	4.98725	4.13177	2.01365	0.0606053	XeroRendz	1.54916	0.447035	0.116675	0.264273	0.524786	447534.8486	3967916.456
optimal	1	146.063	7.21118	0.893079	0.4499	25.0382	-12.1689	3.25539	2.02911	0.001	XeroRendz	1.46993	0.463206	0.0610737	0.184391	0.559893	447614.8486	3967916.456
optimal	1	144.454	2.29479	0.964701	-0.263347	-2.51735	2.92699	10.8682	2.04282	0.0417253	XeroRendz	1.41057	0.481932	0.019105	0.124579	0.59198	447674.8486	3967916.456
optimal	1	143.071	3.00465	0.871952	-0.489591	-0.620954	-1.19011	7.22629	2.04788	0.0551543	XeroRendz	1.39079	0.488256	0.005	0.10469	0.603622	447694.8486	3967916.456
optimal	1	145.641	3.10929	0.876047	0.482226	-5.51468	3.52768	7.09668	2.05617	0.0715891	XeroRendz	1.5244	0.410366	0.0751665	0.245294	0.569386	447554.8486	3967956.456
non-optimal	0	143.097	1.76582	0.122355	-0.992486	-0.963734	1.4029	5.36054	2.06794	0.0282843	XeroRendz	1.46478	0.425018	0.0325269	0.185389	0.594945	447614.8486	3967956.456
non-optimal	0	202.47	1.38958	-0.115207	0.993342	-2.33412	-0.988294	7.10435	1.21309	0.124844	TerraRossa	1.82143	0.703483	0.196469	0.195161	0.571741	446094.8486	3967976.456
non-optimal	0	199.775	1.12286	-0.443018	0.896513	0.451063	-0.1364	5.12032	1.22319	0.112045	TerraRossa	1.8374	0.722335	0.184716	0.181019	0.553686	446114.8486	3967976.456
optimal	1	145.679	6.40995	0.588276	0.80866	2.38946	1.15655	4.06744	2.07303	0.0998248	XeroRendz	1.54221	0.387505	0.0664831	0.266	0.580793	447534.8486	3967976.456
non-optimal	0	205.584	2.93072	0.484394	0.87485	-2.45501	1.6023	4.85335	1.23691	0.168372	TerraRossa	1.78143	0.671839	0.240416	0.237588	0.607427	446074.8486	3968016.456
optimal	1	141.642	2.16891	0.950432	0.310934	1.82971	5.26751	5.15477	2.11919	0.0989949	XeroRendz	1.49897	0.35609	0.0189737	0.225036	0.632487	447574.8486	3968016.456
non-optimal	0	206.528	8.2603	-0.944437	-0.328693	-22.8072	25.0795	4.5042	1.26495	0.168015	TerraRossa	1.7858	0.685513	0.246333	0.237739	0.599607	446094.8486	3968036.456
non-optimal	0	202.833	7.19108	-0.753946	0.656936	-25.9097	39.0501	5.5608	1.28525	0.138622	TerraRossa	1.81845	0.724215	0.229172	0.212509	0.56541	446134.8486	3968036.456
non-optimal	0	199.005	2.62724	-0.95712	0.289691	0.0774561	-0.0156225	6.34913	1.31773	0.0947523	TerraRossa	1.86796	0.782514	0.215128	0.183175	0.51164	446194.8486	3968036.456
optimal	1	139.873	31.4733	0.651344	0.758783	83.0951	-159.845	1.67886	2.13939	0.113278	XeroRendz	1.49765	0.336809	0	0.22408	0.651061	447574.8486	3968036.456
non-optimal	0	61.363	5.29327	0.564247	-0.825606	-2.59249	6.20802	6.86288	2.7222	0.149893	TerraRossa	0.475237	0.288917	0.128693	0.765769	2.46486	456074.8486	3968036.456
optimal	1	140.334	2.17273	0.852883	0.522103	0.191664	-0.580431	7.29307	2.15136	0.155563	XeroRendz	1.53655	0.308415	0.0107703	0.263093	0.656567	447534.8486	3968056.456
optimal	1	60.197	3.11789	0.985477	-0.16981	13.3362	2.75349	4.09818	2.69643	0.122332	TerraRossa	0.50312	0.262069	0.141993	0.758368	2.45011	456054.8486	3968056.456
non-optimal	0	60.5977	2.66544	0.773281	-0.634064	5.58315	-16.3838	4.25524	2.7051	0.132925	TerraRossa	0.491742	0.279957	0.122483	0.748306	2.4454	456074.8486	3968056.456
non-optimal	0	66.6932	0.761139	0.926772	-0.375625	-1.20657	-0.0690224	8.94319	2.72351	0.290801	BrownRendz	0.391203	0.413038	0.0228035	0.657056	2.39613	456354.8486	3968056.456
non-optimal	0	211.885	9.56899	-0.906682	0.421815	-5.26258	38.0098	7.54315	1.28966	0.20999	TerraRossa	1.74636	0.656664	0.290998	0.226374	0.601041	446074.8486	3968076.456
non-optimal	0	208.389	2.40718	0.991896	-0.127054	-2.11478	1.7991	5.05043	1.29952	0.195182	TerraRossa	1.76278	0.676231	0.28178	0.232125	0.585021	446094.8486	3968076.456
non-optimal	0	205.808	2.31712	-0.950653	0.310256	-4.60955	-0.442376	6.0049	1.31929	0.165759	TerraRossa	1.79585	0.71318	0.266908	0.215629	0.551594	446134.8486	3968076.456
non-optimal	0	205.549	20.2049	-0.854905	0.518784	5.59578	-53.6724	2.1877	1.32915	0.151321	TerraRossa	1.81249	0.729538	0.261457	0.203214	0.532781	446154.8486	3968076.456
non-optimal	0	202.707	2.67878	-0.563237	-0.826296	-4.39145	1.21158	12.6912	1.36144	0.107168	TerraRossa	1.8628	0.779631	0.253334	0.173185	0.476923	446214.8486	3968076.456
non-optimal	0	202.817	8.92043	-0.990547	-0.137174	18.7743	-8.11782	3.03986	1.37288	0.0926337	TerraRossa	1.8797	0.796634	0.251645	0.164128	0.458537	446234.8486	3968076.456
optimal	1	59.2797	15.8673	0.60604	-0.795434	6.91539	-14.0014	3.54465	2.67809	0.105394	TerraRossa	0.519509	0.252834	0.139291	0.74127	2.43069	456054.8486	3968076.456
non-optimal	0	60.2455	5.95957	0.288544	-0.957467	35.7537	16.6043	3.44771	2.68682	0.115966	TerraRossa	0.508498	0.270564	0.11934	0.730973	2.42595	456074.8486	3968076.456
optimal	1	64.814	0.818877	0.993828	-0.110936	0.289417	-0.0287283	5.43608	2.70944	0.203214	BrownRendz	0.443541	0.41503	0.0412311	0.664712	2.39368	456234.8486	3968076.456
optimal	1	65.1885	2.22784	0.988142	-0.153542	4.65321	-0.772047	4.43479	2.70796	0.215205	BrownRendz	0.438043	0.433462	0.0606383	0.658697	2.39037	456254.8486	3968076.456
optimal	1	66.0567	1.38127	0.961647	-0.274291	-0.213481	5.95412	4.91313	2.70554	0.239008	BrownRendz	0.427056	0.455548	0.0853288	0.648353	2.38424	456294.8486	3968076.456
non-optimal	0	211.001	5.41794	-0.124857	0.992175	11.1845	13.1743	3.54362	1.32563	0.194	TerraRossa	1.76811	0.685292	0.29237	0.215128	0.557001	446114.8486	3968096.456
non-optimal	0	210.125	13.2183	-0.990337	-0.13868	5.15807	-37.8641	2.63676	1.34558	0.164757	TerraRossa	1.80152	0.718349	0.280927	0.187446	0.525595	446154.8486	3968096.456
non-optimal	0	205.812	2.34637	0.996599	-0.0824082	-2.43134	-14.5209	4.3829	1.36712	0.13537	TerraRossa	1.8352	0.75208	0.274882	0.16473	0.488361	446194.8486	3968096.456
optimal	1	62.9847	2.58472	0.995888	-0.0905894	-8.19971	6.30109	10.0481	2.69365	0.163404	BrownRendz	0.474352	0.370417	0.00141421	0.659789	2.38114	456194.8486	3968096.456
optimal	1	65.664	2.05753	0.902789	-0.430083	-8.24576	2.18744	10.1312	2.68639	0.222847	BrownRendz	0.446285	0.445732	0.0793788	0.628905	2.36445	456294.8486	3968096.456
non-optimal	0	66.0239	2.09433	-0.357199	-0.934029	-2.06064	7.90793	10.2137	2.68453	0.246812	BrownRendz	0.435247	0.410858	0.0494975	0.620646	2.35893	456334.8486	3968096.456
non-optimal	0	210.327	1.87267	0.992021	-0.126071	-1.70803	6.8018	9.16248	1.37378	0.1636	TerraRossa	1.80762	0.724586	0.296985	0.159298	0.497443	446174.8486	3968116.456
optimal	1	64.762	2.27646	-0.433821	-0.900999	-3.60231	0.622845	8.28438	2.66707	0.19499	BrownRendz	0.47101	0.436726	0.0693181	0.614689	2.3477	456274.8486	3968116.456
non-optimal	0	63.1902	3.35152	0.972253	0.23393	-3.29898	-2.91255	6.223	2.64535	0.190801	BrownRendz	0.484757	0.426104	0.0424853	0.59012	2.32489	456294.8486	3968136.456
non-optimal	0	64.2397	1.63285	0.74104	0.671461	-1.09467	6.90398	9.54975	2.64347	0.214611	BrownRendz	0.473624	0.391234	0.0303645	0.581311	2.31928	456334.8486	3968136.456
non-optimal	0	64.193	0.357733	-0.424448	-0.905452	-0.224035	3.14205	10.621	2.64273	0.226451	BrownRendz	0.468125	0.373852	0.0252982	0.577894	2.31672	456354.8486	3968136.456
optimal	1	61.4408	24.0326	0.997474	0.0710355	-26.9496	81.3138	2.68888	2.62869	0.150801	BrownRendz	0.514965	0.402959	0.0420476	0.582514	2.31146	456254.8486	3968156.456
non-optimal	0	62.4736	1.30238	0.946382	-0.323048	-2.94864	1.70873	9.77598	2.62514	0.186604	BrownRendz	0.498478	0.39891	0.0161555	0.565899	2.3022	456314.8486	3968156.456
optimal	1	62.7813	1.07099	0.442566	-0.896736	2.84288	-3.31251	5.16763	2.6243	0.198595	BrownRendz	0.49285	0.381425	0.0110454	0.561678	2.29945	456334.8486	3968156.456
optimal	1	59.773	3.26175	0.972199	-0.234156	3.51662	-6.2078	4.05298	2.60973	0.122886	BrownRendz	0.53969	0.375729	0.0215407	0.570651	2.29519	456234.8486	3968176.456
non-optimal	0	59.5835	2.83935	0.786131	0.61806	7.6189	-1.85642	4.19193	2.5178	0.0588218	TerraRossa	0.687001	0.0919239	0.209612	0.72125	2.34767	455934.8486	3968196.456
optimal	1	58.7173	3.60716	-0.0239712	0.999713	6.25877	-5.62516	3.95208	2.52678	0.0482597	TerraRossa	0.675167	0.110494	0.197649	0.707278	2.34173	455954.8486	3968196.456
optimal	1	57.8423	0.857081	0.983238	0.182324	-6.03597	6.15504	10.1863	2.53528	0.0375899	TerraRossa	0.663724	0.128876	0.183142	0.693601	2.33595	455974.8486	3968196.456
optimal	1	53.8224	2.69386	-0.580861	0.814003	-1.52709	-0.457828	4.24462	2.58147	0.0143178	BrownRendz	0.613131	0.221353	0.115802	0.630303	2.30943	456074.8486	3968196.456
optimal	1	59.061	1.14613	0.258216	-0.966087	-3.46237	6.39786	6.4861	2.58906	0.118811	BrownRendz	0.553435	0.377895	0.00583095	0.544832	2.27203	456254.8486	3968196.456
optimal	1	57.3677	3.64027	0.457624	0.889146	-2.28829	3.01109	4.63607	2.51691	0.0545894	TerraRossa	0.68036	0.121264	0.169426	0.679001	2.31679	455974.8486	3968216.456
optimal	1	56.824	44.6321	-0.291392	0.956604	228.064	-202.109	1.20094	2.52622	0.043909	TerraRossa	0.669604	0.139714	0.154858	0.665344	2.31112	455994.8486	3968216.456
optimal	1	57.1682	12.978	0.989545	0.144228	24.56	-36.0941	2.65576	2.57173	0.0788162	BrownRendz	0.583645	0.334521	0.010198	0.541777	2.25952	456214.8486	3968216.456
optimal	1	53.95	0.644814	0.584478	0.81141	-3.03819	1.22016	6.36823	2.5005	0.0672309	BrownRendz	0.694097	0.143	0.113071	0.622448	2.26714	456014.8486	3968256.456
optimal	1	52.8725	0.262385	0.995982	-0.0895518	-14.5617	-8.4788	10.8509	2.50955	0.0566039	BrownRendz	0.684726	0.161385	0.0982904	0.608837	2.2617	456034.8486	3968256.456
optimal	1	54.4105	2.08325	0.977681	0.210093	10.7044	-9.44561	4.50196	2.47272	0.0948683	BrownRendz	0.721284	0.116812	0.109622	0.622384	2.25357	455994.8486	3968276.456
optimal	1	53.7007	1.43471	-0.931549	0.363615	-8.26244	29.27	8.05321	2.48236	0.0842199	BrownRendz	0.711709	0.135385	0.0978008	0.608113	2.24792	456014.8486	3968276.456
optimal	1	53.578	27.1907	0.952891	0.303312	15.0822	9.07407	2.54731	2.45577	0.111772	BrownRendz	0.73879	0.109202	0.0934077	0.608705	2.23442	455994.8486	3968296.456
optimal	1	51.724	3.50027	0.747163	-0.664641	-4.22813	17.289	5.59168	2.4294	0.135074	BrownRendz	0.722	0.104484	0.0493964	0.56717	2.19036	456014.8486	3968336.456
optimal	1	51.2285	1.2072	0.662277	-0.749259	-8.32571	14.6742	9.58047	2.4027	0.162604	BrownRendz	0.702257	0.0763806	0.0411461	0.569914	2.17705	455994.8486	3968356.456
optimal	1	51.2827	1.17583	-0.229897	0.973215	-2.74324	-0.037092	7.27144	2.422	0.139617	BrownRendz	0.702285	0.106827	0.0214009	0.538964	2.16552	456034.8486	3968356.456
non-optimal	0	201.818	30.1293	0.993922	-0.110091	46.3507	-91.6452	1.7322	1.59236	0.362862	TerraRossa	1.66569	0.606993	0.28092	0.0490408	0.408718	446154.8486	3968376.456
optimal	1	51.11	5.10167	-0.0194951	0.99981	13.0112	10.1891	3.60411	2.39468	0.16761	BrownRendz	0.682	0.0785684	0.0147648	0.541851	2.15206	456014.8486	3968376.456
non-optimal	0	194.151	24.466	0.97753	-0.210794	13.2888	11.383	2.66868	1.60952	0.377595	TerraRossa	1.65737	0.60124	0.263949	0.0683081	0.40651	446154.8486	3968396.456
non-optimal	0	195.409	33.4118	0.996518	-0.0833747	24.6864	-5.18575	2.9904	1.61875	0.363676	CarbonateRawS	1.67563	0.620385	0.253476	0.0628172	0.386588	446174.8486	3968396.456
non-optimal	0	192.564	3.4197	-0.651029	-0.759053	11.9452	4.09608	4.00559	1.62817	0.350024	CarbonateRawS	1.69392	0.63956	0.242854	0.0577062	0.366674	446194.8486	3968396.456
non-optimal	0	196.589	26.4079	0.426766	0.904362	-13.2843	15.6968	1.88812	1.61933	0.402995	TerraRossa	1.63095	0.576335	0.257661	0.0930054	0.425265	446134.8486	3968416.456
non-optimal	0	187.765	32.9711	0.798218	0.602369	-12.2101	61.5875	2.31405	1.6279	0.391944	TerraRossa	1.64926	0.595485	0.24697	0.0875557	0.405278	446154.8486	3968416.456
non-optimal	0	182.354	16.0699	0.715628	0.698481	-3.80897	-1.59034	4.5121	1.65529	0.350796	CarbonateRawS	1.70439	0.652881	0.215407	0.0774145	0.345326	446214.8486	3968416.456
non-optimal	0	183.233	2.46096	0.811085	0.584929	-3.03607	11.588	6.82007	1.43795	0.231866	CarbonateRawS	1.30002	0.22596	0.0321403	0.136444	0.618154	445774.8486	3968436.456
non-optimal	0	202.426	4.0997	-0.216259	0.976336	3.73008	1.07199	4.51685	1.60437	0.361365	TerraRossa	1.56801	0.51311	0.280143	0.125603	0.485026	446074.8486	3968436.456
non-optimal	0	186.721	16.5643	0.600216	-0.799838	24.4396	16.9018	2.40066	1.49215	0.22022	CarbonateRawS	1.31622	0.252668	0.0809506	0.180472	0.616728	445814.8486	3968476.456
non-optimal	0	171.62	27.8501	0.414881	0.909875	-12.8202	49.6233	2.51923	1.70881	0.380454	CarbonateRawS	1.68204	0.6364	0.164305	0.137233	0.347922	446214.8486	3968476.456
non-optimal	0	206.284	13.3277	0.567325	0.823494	0.910014	2.80516	2.62821	1.61657	0.283007	TerraRossa	1.48903	0.4386	0.277908	0.194178	0.548863	446014.8486	3968496.456
non-optimal	0	181.817	3.92675	0.699544	0.714589	-1.10685	1.53445	4.56009	1.66373	0.313665	CarbonateRawS	1.563	0.51552	0.222194	0.181041	0.469521	446094.8486	3968496.456
optimal	1	165.561	2.23865	0.823925	-0.5667	0.601915	3.61095	5.12309	1.74411	0.372207	CarbonateRawS	1.71257	0.669362	0.126246	0.164174	0.311849	446254.8486	3968496.456
non-optimal	0	185.272	26.7486	0.964794	0.263006	13.0569	-41.9937	1.87325	1.64516	0.272077	CarbonateRawS	1.49987	0.452328	0.250569	0.210867	0.531836	446034.8486	3968516.456
optimal	1	168.927	8.34125	0.788009	0.615664	1.49109	-2.53417	3.10801	1.73573	0.335775	CarbonateRawS	1.64934	0.606172	0.141241	0.177229	0.374767	446194.8486	3968516.456
non-optimal	0	182.823	7.24608	0.737859	-0.674955	0.336122	10.0514	4.34913	1.55467	0.177924	CarbonateRawS	1.30811	0.254531	0.104561	0.241008	0.59238	445834.8486	3968536.456
non-optimal	0	197.743	10.5611	0.928779	0.370635	-36.1635	19.8012	4.65949	1.61757	0.223394	CarbonateRawS	1.41824	0.36992	0.206613	0.232002	0.614044	445954.8486	3968536.456
optimal	1	168.889	10.4081	0.733977	0.679174	-10.3564	7.5498	3.57581	1.74469	0.309377	CarbonateRawS	1.62377	0.581447	0.138852	0.199123	0.399061	446174.8486	3968536.456
optimal	1	151.274	2.25015	-0.18208	0.983284	0.374337	0.256844	5.52343	1.7997	0.358022	CarbonateRawS	1.73738	0.696839	0.0712811	0.215761	0.285044	446294.8486	3968536.456
non-optimal	0	185.697	6.70385	0.534286	0.845304	-2.29725	15.055	4.02221	1.58152	0.167027	CarbonateRawS	1.31832	0.268287	0.110386	0.261	0.596351	445854.8486	3968556.456
non-optimal	0	186.396	56.2457	0.994886	0.101006	-5.66864	-66.7954	1.47821	1.63364	0.204834	CarbonateRawS	1.41073	0.364424	0.197798	0.252002	0.617778	445954.8486	3968556.456
non-optimal	0	184.138	11.6333	0.919824	0.392331	-2.92048	4.62957	3.86719	1.64414	0.212445	CarbonateRawS	1.42934	0.383648	0.216005	0.252873	0.598206	445974.8486	3968556.456
non-optimal	0	184.117	8.47977	0.94779	0.318895	0.31674	8.09109	3.78445	1.65553	0.219939	CarbonateRawS	1.44798	0.402881	0.2339	0.255314	0.578662	445994.8486	3968556.456
non-optimal	0	173.001	43.2419	0.754809	0.655944	-10.7172	-24.2686	1.94265	1.7236	0.266833	CarbonateRawS	1.56054	0.518267	0.164757	0.233122	0.462223	446114.8486	3968556.456
non-optimal	0	156.318	41.4348	0.842638	0.538481	-43.9783	38.1003	2.41148	1.78903	0.315484	CarbonateRawS	1.67413	0.633645	0.0857555	0.218799	0.34821	446234.8486	3968556.456
non-optimal	0	180.114	27.7875	0.996793	0.0800196	-8.99446	58.2724	3.62049	1.63997	0.178844	CarbonateRawS	1.3848	0.339695	0.171283	0.272184	0.6416	445934.8486	3968576.456
non-optimal	0	176.255	11.2492	0.521234	0.853414	-47.4962	34.593	4.18936	1.7291	0.240435	CarbonateRawS	1.53506	0.493539	0.166208	0.257847	0.487083	446094.8486	3968576.456
non-optimal	0	166.789	2.89219	0.959771	0.280785	0.154116	7.01142	5.55976	1.75232	0.256704	CarbonateRawS	1.57292	0.532001	0.136473	0.24684	0.449055	446134.8486	3968576.456
non-optimal	0	177.241	4.71228	0.998898	-0.0469382	-3.1736	15.6466	4.37704	1.63583	0.145097	CarbonateRawS	1.34028	0.295747	0.126562	0.296138	0.608173	445894.8486	3968596.456
non-optimal	0	176.816	6.33601	0.836966	0.547255	-12.4231	17.8442	4.4846	1.64561	0.152643	CarbonateRawS	1.35897	0.314968	0.144461	0.293537	0.625519	445914.8486	3968596.456
non-optimal	0	178.477	36.8197	0.999429	-0.0337745	-2.32956	5.18387	2.57622	1.66713	0.167869	CarbonateRawS	1.39645	0.353442	0.180677	0.292002	0.627096	445954.8486	3968596.456
non-optimal	0	178.306	5.73624	0.817957	0.57528	-0.773037	-9.7864	3.48617	1.67742	0.175308	CarbonateRawS	1.41525	0.372667	0.198635	0.292754	0.607824	445974.8486	3968596.456
optimal	1	178.523	1.05495	-0.314074	0.949398	2.73292	-6.57799	5.18272	1.69922	0.190539	CarbonateRawS	1.45293	0.411122	0.195923	0.292959	0.56943	446014.8486	3968596.456
optimal	1	178.416	2.75732	-0.935565	0.353155	9.29192	-12.3664	4.2213	1.72142	0.206022	CarbonateRawS	1.49073	0.449589	0.182784	0.286803	0.531272	446054.8486	3968596.456
non-optimal	0	171.653	1.95745	-0.984182	0.177162	-18.8915	-2.76601	8.82698	1.74481	0.222171	CarbonateRawS	1.52865	0.488043	0.154871	0.277065	0.493407	446094.8486	3968596.456
non-optimal	0	155.09	4.92056	0.544923	0.838486	-5.24392	10.6084	4.33359	1.79141	0.254578	CarbonateRawS	1.60478	0.564965	0.0944934	0.258631	0.418868	446174.8486	3968596.456
non-optimal	0	170.273	1.34241	0.598347	-0.801237	-3.93066	5.8075	7.33958	1.65359	0.126649	CarbonateRawS	1.33324	0.290243	0.118068	0.31594	0.598326	445894.8486	3968616.456
non-optimal	0	170.301	3.71297	0.974914	-0.222581	-2.26874	6.10834	7.75173	1.66327	0.134239	CarbonateRawS	1.35202	0.30948	0.135956	0.313439	0.61595	445914.8486	3968616.456
non-optimal	0	171.29	52.7671	0.92986	-0.367915	-21.1924	100.422	2.29989	1.68456	0.149308	CarbonateRawS	1.38969	0.347938	0.172177	0.312002	0.632653	445954.8486	3968616.456
non-optimal	0	173.248	48.0634	0.994799	0.10186	-6.73325	-16.8163	3.64591	1.71633	0.171956	CarbonateRawS	1.44643	0.405641	0.177612	0.312706	0.575543	446014.8486	3968616.456
non-optimal	0	173.58	58.9806	0.916013	0.401148	-11.0429	-125.414	1.37262	1.72772	0.179627	CarbonateRawS	1.4654	0.42486	0.170135	0.309588	0.556642	446034.8486	3968616.456
non-optimal	0	164.982	49.0508	0.96937	0.245604	7.30549	-258.031	1.04623	1.77264	0.212047	CarbonateRawS	1.54155	0.501782	0.127534	0.290801	0.481923	446114.8486	3968616.456
non-optimal	0	170.033	12.7528	-0.392596	0.919711	-29.1773	25.3209	6.07507	1.6424	0.08544	CarbonateRawS	1.27002	0.22707	0.0550364	0.297382	0.536203	445834.8486	3968636.456
non-optimal	0	164.876	26.2376	0.997743	0.0671502	20.8339	34.5348	2.58874	1.69143	0.123309	CarbonateRawS	1.36424	0.32321	0.145344	0.332151	0.624911	445934.8486	3968636.456
non-optimal	0	159.51	4.80842	0.850539	0.525913	1.10809	1.72607	3.66361	1.76695	0.177539	CarbonateRawS	1.49741	0.457936	0.138514	0.321014	0.526545	446074.8486	3968636.456
non-optimal	0	48.981	2.09817	0.998008	0.0630796	-0.668717	1.59836	6.10425	1.89805	0.144028	BrownRendz	0.735615	0.41944	0.0259615	0.39679	2.21138	455354.8486	3968636.456
non-optimal	0	49.2247	3.40042	0.715766	-0.69834	8.62156	-10.9871	4.01125	1.90331	0.152502	BrownRendz	0.720506	0.431521	0.025	0.405671	2.19981	455374.8486	3968636.456
non-optimal	0	49.4913	1.46911	0.870603	-0.491986	0.9579	-6.65891	4.85145	1.90916	0.160997	TerraRossa	0.705641	0.444173	0.024	0.41527	2.18836	455394.8486	3968636.456
non-optimal	0	49.758	1.69251	0.795948	-0.605365	20.8402	-20.2594	4.70982	1.9152	0.169664	TerraRossa	0.691035	0.457351	0.024	0.425494	2.17703	455414.8486	3968636.456
non-optimal	0	163.323	12.7995	-0.948626	0.316401	-24.451	-22.4094	8.11251	1.73931	0.127389	CarbonateRawS	1.41508	0.37548	0.149817	0.35438	0.608153	445994.8486	3968656.456
non-optimal	0	49.2787	2.15139	0.27292	-0.962037	-13.7666	-1.95854	7.03469	1.8908	0.143108	TerraRossa	0.692278	0.429104	0.044	0.398057	2.17195	455394.8486	3968656.456
non-optimal	0	46.425	2.99122	0.956791	-0.290776	-5.92528	-4.25825	5.9315	1.84139	0.0898888	BrownRendz	0.698204	0.372626	0.0852877	0.34335	2.16285	455354.8486	3968696.456
non-optimal	0	46.5357	1.22318	0.840214	0.542255	1.09061	0.148763	5.03472	1.84682	0.098387	BrownRendz	0.682268	0.386174	0.0847172	0.353459	2.15102	455374.8486	3968696.456
non-optimal	0	46.054	1.36538	0.955404	0.295301	-1.46854	1.05602	8.01575	1.82715	0.0804114	BrownRendz	0.670201	0.371981	0.10458	0.336311	2.13488	455374.8486	3968716.456
non-optimal	0	45.7435	1.01221	0.845676	-0.533696	3.71159	-3.08849	5.22409	1.81365	0.0709366	BrownRendz	0.642223	0.373484	0.124	0.329462	2.10692	455394.8486	3968736.456
non-optimal	0	46.465	2.76952	-0.983787	0.17934	0.887271	-1.99626	5.60317	1.77257	0.0183576	BrownRendz	0.694637	0.301347	0.147489	0.271531	2.13947	455314.8486	3968756.456
non-optimal	0	45.5987	2.02528	-0.880709	0.473658	2.16348	-2.15323	4.5302	1.78918	0.0442832	BrownRendz	0.6464	0.345326	0.14442	0.302015	2.10281	455374.8486	3968756.456
non-optimal	0	108.45	11.5829	0.0296178	-0.999561	9.10665	-3.22703	2.77304	0.0359609	0.608593	CarbonateRawS	1.60075	1.39399	0.3714	0.746326	0.529091	442514.8486	3968856.456
non-optimal	0	125.704	22.6838	-0.339672	-0.940544	6.98908	23.3229	3.15904	0.0867005	0.59912	CarbonateRawS	1.56254	1.37189	0.315496	0.712771	0.479517	442554.8486	3968896.456
non-optimal	0	111.463	31.3993	0.140436	-0.99009	-37.36	-39.3948	5.93026	0.0302643	0.531136	CarbonateRawS	1.62513	1.44283	0.343641	0.77954	0.461017	442494.8486	3968936.456
non-optimal	0	111.563	27.1099	-0.405218	-0.91422	53.7812	-44.181	1.85764	0.0338919	0.515	CarbonateRawS	1.62684	1.45096	0.331403	0.784119	0.442693	442494.8486	3968956.456
non-optimal	0	145.561	27.3758	-0.216828	-0.97621	-27.6809	50.171	2.94485	0.111771	0.566626	CarbonateRawS	1.54719	1.37847	0.265707	0.70674	0.416434	442574.8486	3968956.456
non-optimal	0	143.241	9.53637	-0.591318	-0.806438	0.441498	-12.8611	5.74451	0.0945697	0.538354	CarbonateRawS	1.56913	1.40519	0.271531	0.731493	0.402613	442554.8486	3968976.456
non-optimal	0	148.938	16.8234	-0.502558	-0.864544	-21.678	51.8235	6.82688	0.113743	0.552254	CarbonateRawS	1.54925	1.38726	0.25489	0.71235	0.39706	442574.8486	3968976.456
non-optimal	0	156.495	20.1988	-0.628175	-0.778072	-45.7592	17.4427	7.21847	0.134288	0.566428	CarbonateRawS	1.52937	1.36938	0.237994	0.693255	0.39245	442594.8486	3968976.456
non-optimal	0	165.141	30.4361	-0.194857	-0.980832	8.31232	-95.7175	2.81852	0.174012	0.595685	CarbonateRawS	1.48962	1.33381	0.204685	0.655227	0.386183	442634.8486	3968976.456
non-optimal	0	166.19	10.9618	0.0126607	-0.99992	-15.8358	15.1609	7.64989	0.175365	0.582581	CarbonateRawS	1.49202	1.34319	0.193598	0.661878	0.366302	442634.8486	3968996.456
non-optimal	0	120.552	26.181	-0.498342	-0.866981	22.4742	-0.507833	1.89809	0.0491866	0.468386	CarbonateRawS	1.63343	1.4767	0.294245	0.800701	0.388712	442494.8486	3969016.456
non-optimal	0	162.997	9.14089	-0.13023	-0.991484	-3.66742	9.39563	5.57998	0.16053	0.554374	CarbonateRawS	1.51449	1.37032	0.199422	0.687664	0.349367	442614.8486	3969016.456
non-optimal	0	173.279	11.925	0.508315	-0.861171	12.7883	-22.8898	2.7431	0.217899	0.60003	CarbonateRawS	1.45509	1.318	0.149215	0.632109	0.344001	442674.8486	3969016.456
non-optimal	0	189.948	4.48535	-0.733237	-0.679973	-3.19611	-5.47882	5.81291	0.277272	0.645591	CarbonateRawS	1.39574	1.26637	0.0994887	0.577444	0.34869	442734.8486	3969016.456
non-optimal	0	161.312	23.4042	-0.454172	-0.890914	11.0392	-94.5409	2.02552	0.147554	0.526165	CarbonateRawS	1.53715	1.39749	0.203342	0.71364	0.333972	442594.8486	3969036.456
non-optimal	0	166.801	2.94542	0.204855	-0.978792	-0.735963	1.16223	4.84834	0.166808	0.541358	CarbonateRawS	1.51738	1.38003	0.187609	0.695156	0.329692	442614.8486	3969036.456
non-optimal	0	168.153	11.1089	-0.698766	-0.71535	1.16133	31.3478	3.50908	0.184991	0.556644	CarbonateRawS	1.49761	1.36265	0.171724	0.676758	0.326584	442634.8486	3969036.456
non-optimal	0	190.57	0.723339	-0.76689	-0.641778	-8.02097	17.7603	5.56015	0.281154	0.632678	CarbonateRawS	1.39887	1.27687	0.088193	0.586346	0.328976	442734.8486	3969036.456
non-optimal	0	172.538	14.5126	-0.188727	-0.98203	13.482	25.3335	3.92589	0.210695	0.558813	CarbonateRawS	1.48108	1.35553	0.14384	0.666875	0.304724	442654.8486	3969056.456
non-optimal	0	183.613	21.4153	-0.631521	-0.775359	-6.57709	44.5032	2.81722	0.248242	0.589227	CarbonateRawS	1.44167	1.3214	0.110675	0.631064	0.304475	442694.8486	3969056.456
non-optimal	0	206.24	44.8606	-0.630314	-0.77634	117.363	-264.634	1.19297	0.32432	0.650044	CarbonateRawS	1.36294	1.25418	0.043566	0.561144	0.3191	442774.8486	3969056.456
non-optimal	0	154.633	17.5157	0.0433281	-0.999061	6.62448	8.42349	3.03453	0.126827	0.469777	CarbonateRawS	1.58302	1.45195	0.21	0.766082	0.308702	442554.8486	3969076.456
non-optimal	0	158.936	8.68179	-0.0872018	-0.996191	-9.29614	8.00885	4.4537	0.14398	0.485004	CarbonateRawS	1.56332	1.4346	0.194281	0.747825	0.301425	442574.8486	3969076.456
non-optimal	0	166.892	0.498475	0.13524	-0.990813	-8.62487	-4.97497	5.9325	0.181674	0.515431	CarbonateRawS	1.52393	1.40012	0.16289	0.711591	0.290477	442614.8486	3969076.456
non-optimal	0	175.569	17.6971	-0.40177	-0.915741	-39.724	10.9428	4.96945	0.218759	0.54581	CarbonateRawS	1.48457	1.36593	0.131503	0.675783	0.284775	442654.8486	3969076.456
non-optimal	0	200.34	22.5978	-0.359349	-0.933203	-28.5667	71.7401	4.01056	0.311927	0.621834	CarbonateRawS	1.38635	1.28194	0.0493964	0.588627	0.294253	442754.8486	3969076.456
non-optimal	0	155.68	24.385	-0.613983	-0.789319	-38.933	22.8528	6.92805	0.136072	0.456847	CarbonateRawS	1.58654	1.46195	0.197608	0.774366	0.290408	442554.8486	3969096.456
non-optimal	0	167.266	3.43381	-0.190084	-0.981768	-7.81027	-7.34183	5.10007	0.189323	0.502426	CarbonateRawS	1.52759	1.41048	0.150416	0.720501	0.270956	442614.8486	3969096.456
non-optimal	0	160.551	13.4777	-0.51337	-0.858167	-13.5109	14.5698	7.34399	0.163082	0.45903	CarbonateRawS	1.57069	1.45504	0.169614	0.76522	0.264078	442574.8486	3969116.456
non-optimal	0	193.184	3.82698	0.243605	-0.969875	-0.457124	1.8912	8.52749	0.270206	0.550245	CarbonateRawS	1.45323	1.35405	0.0752861	0.660698	0.244591	442694.8486	3969116.456
non-optimal	0	201.107	28.0183	-0.847636	-0.530578	-59.0411	103.526	5.84434	0.30725	0.58065	CarbonateRawS	1.41417	1.32109	0.0439318	0.62709	0.250569	442734.8486	3969116.456
non-optimal	0	190.977	3.85271	-0.0902197	-0.995922	20.3242	-4.10972	3.88604	0.28739	0.524322	CarbonateRawS	1.46226	1.37684	0.050448	0.682673	0.204707	442694.8486	3969156.456
non-optimal	0	178.819	7.79935	-0.781463	-0.623951	6.8999	-13.7666	3.17608	0.246881	0.465658	CarbonateRawS	1.52531	1.43744	0.086093	0.743587	0.188513	442634.8486	3969176.456
non-optimal	0	203.68	45.1079	-0.220034	-0.975492	13.714	-55.7333	1.87748	0.307448	0.498302	CarbonateRawS	1.47232	1.4004	0.025807	0.706231	0.164879	442694.8486	3969196.456
non-optimal	0	194.383	8.46878	0.39414	-0.91905	3.97634	-22.046	4.19123	0.786691	0.510358	L-Iklin-Tad-Dawl	1.34207	1.45675	0.0974166	0.764948	0.207369	443014.8486	3969576.456
non-optimal	0	177.706	6.38992	-0.745007	-0.667057	1.0265	29.6138	4.47606	0.766766	0.466648	L-Iklin-Tad-Dawl	1.38635	1.49634	0.0819085	0.802737	0.17596	442974.8486	3969596.456
non-optimal	0	187.481	16.6225	0.973975	-0.226655	19.7554	-23.3308	2.39695	0.798494	0.49768	L-Iklin-Tad-Dawl	1.35346	1.47287	0.0775242	0.782295	0.213171	443014.8486	3969596.456
non-optimal	0	197.006	17.5531	0.221745	0.975105	-4.67184	-10.1055	2.33911	0.679588	0.317345	TerraRossa	1.54183	1.6238	0.0295296	0.928475	0.111005	442814.8486	3969636.456
non-optimal	0	191.812	17.8454	0.752368	0.658743	6.97661	-4.11195	2.32149	0.707178	0.348398	TerraRossa	1.50826	1.59941	0.0644981	0.903806	0.11833	442854.8486	3969636.456
non-optimal	0	173.884	8.78647	0.996483	0.0837955	-10.184	18.1226	3.74838	0.806743	0.428796	L-Iklin-Tad-Dawl	1.42056	1.54491	0.0518652	0.854228	0.207562	442974.8486	3969656.456
optimal	1	173.467	0.886417	0.293312	-0.956017	5.82919	-7.19114	5.35681	0.837366	0.459941	L-Iklin-Tad-Dawl	1.38769	1.52131	0.0192354	0.835048	0.239921	443014.8486	3969656.456
non-optimal	0	179.075	13.4062	0.522819	-0.852444	5.29334	-25.6713	3.31527	0.851771	0.475635	L-Iklin-Tad-Dawl	1.37123	1.50591	0.0197231	0.826018	0.256909	443034.8486	3969656.456
non-optimal	0	197.148	7.48516	0.669221	0.743063	-10.12	20.2282	7.00188	0.680526	0.261079	TerraRossa	1.59711	1.67998	0.0284253	0.984757	0.0701783	442774.8486	3969676.456
non-optimal	0	192.577	7.76133	0.188169	0.982137	5.59606	19.2923	3.87418	0.709245	0.292063	TerraRossa	1.5637	1.65544	0.0565685	0.959868	0.110114	442814.8486	3969676.456
non-optimal	0	197.617	1.60075	0.906644	-0.421896	-8.42971	12.1971	7.59881	0.643686	0.201936	TerraRossa	1.65841	1.73326	0.00141421	1.03884	0.0269258	442714.8486	3969696.456
non-optimal	0	197.703	4.57766	0.988616	-0.150464	-4.82125	-2.43782	5.0993	0.658976	0.217412	TerraRossa	1.64156	1.7206	0.0148661	1.02576	0.0390512	442734.8486	3969696.456
non-optimal	0	197.128	4.31575	0.802794	0.596257	1.85612	-1.47945	3.77216	0.675578	0.232899	TerraRossa	1.62478	1.70808	0.029	1.01291	0.0559017	442754.8486	3969696.456
non-optimal	0	188.823	5.00444	0.468831	-0.883288	-5.05403	6.8463	3.62345	0.750771	0.310483	TerraRossa	1.54194	1.64762	0.0989949	0.952358	0.152069	442854.8486	3969696.456
non-optimal	0	180.066	27.4724	-0.282298	-0.959327	25.5348	26.8166	1.84211	0.878097	0.452359	L-Iklin-Tad-Dawl	1.39428	1.52617	0.00583095	0.862082	0.279432	443034.8486	3969696.456
non-optimal	0	193.208	13.4072	-0.397674	-0.917527	60.1661	-40.5709	2.62205	0.907822	0.486199	L-Iklin-Tad-Dawl	1.36201	1.49206	0.0274591	0.845923	0.312029	443074.8486	3969696.456
non-optimal	0	196.506	4.80649	0.893896	-0.448274	8.28947	-12.9065	3.66401	0.640617	0.173761	TerraRossa	1.68603	1.76141	0.002	1.06706	0.0460977	442694.8486	3969716.456
non-optimal	0	182.861	33.6357	-0.105783	0.994389	42.8141	20.4692	3.38738	0.778864	0.313313	TerraRossa	1.53688	1.65212	0.127279	0.957719	0.175855	442874.8486	3969716.456
non-optimal	0	190.866	0.85746	0.445987	-0.895039	-3.44825	-0.307996	10.1941	0.921473	0.476224	L-Iklin-Tad-Dawl	1.37405	1.50272	0.0166433	0.864422	0.323422	443074.8486	3969716.456
non-optimal	0	187.88	0.874171	0.881141	-0.472853	0.184965	1.91684	11.3161	0.763444	0.269713	TerraRossa	1.58114	1.69176	0.113172	0.996627	0.145344	442834.8486	3969736.456
non-optimal	0	186.925	2.48579	0.687494	0.72619	-8.29696	7.06864	9.5878	0.779336	0.285175	TerraRossa	1.56474	1.68004	0.127279	0.985427	0.163478	442854.8486	3969736.456
non-optimal	0	185.495	14.8681	-0.296465	0.955044	-0.371415	-40.5371	2.5143	0.792542	0.300776	TerraRossa	1.54832	1.66839	0.141421	0.974508	0.182003	442874.8486	3969736.456
non-optimal	0	189.975	0.324955	0.967774	-0.251821	1.76983	-2.59724	6.36038	0.9342	0.466893	L-Iklin-Tad-Dawl	1.38628	1.51356	0.005	0.882987	0.335622	443074.8486	3969736.456
non-optimal	0	190.707	8.92627	0.986434	-0.164159	4.22815	2.63666	3.73234	0.71235	0.195064	TerraRossa	1.6583	1.75544	0.0721249	1.05986	0.0986154	442754.8486	3969756.456
non-optimal	0	173.158	38.2512	-0.608489	-0.793563	5.73675	-4.8437	2.81218	0.891237	0.386871	L-Iklin-Tad-Dawl	1.46201	1.5917	0.0707248	0.933438	0.293466	442994.8486	3969756.456
non-optimal	0	188.906	8.49163	-0.470725	-0.88228	-7.73746	15.5108	3.78303	0.725605	0.182428	TerraRossa	1.66969	1.7714	0.0858021	1.0758	0.116297	442754.8486	3969776.456
non-optimal	0	187.907	15.0664	0.908359	0.418192	-0.702451	27.5324	3.19358	0.756131	0.21346	TerraRossa	1.63683	1.74761	0.114551	1.05231	0.138293	442794.8486	3969776.456
non-optimal	0	168.337	2.05185	0.619519	-0.784982	-5.40642	3.77631	8.56021	0.891341	0.359707	L-Iklin-Tad-Dawl	1.49	1.61929	0.0984733	0.96018	0.289698	442974.8486	3969776.456
non-optimal	0	190.171	3.20774	0.29713	-0.954837	9.98968	-14.2199	4.06971	0.977109	0.468278	L-Iklin-Tad-Dawl	1.39586	1.51935	0.00223607	0.913425	0.376778	443094.8486	3969776.456
non-optimal	0	188.555	3.85678	0.975747	0.218903	-0.21973	11.0001	5.49442	0.680276	0.107801	TerraRossa	1.74687	1.83614	0.035	1.14096	0.12855	442674.8486	3969796.456
non-optimal	0	185.585	2.8209	0.990611	-0.136713	4.8125	2.41077	4.19846	0.784168	0.216301	TerraRossa	1.63181	1.7521	0.142762	1.05754	0.166508	442814.8486	3969796.456
non-optimal	0	185.638	2.99831	0.808292	-0.588782	7.31428	1.0124	4.13736	0.79917	0.231918	TerraRossa	1.61536	1.74046	0.156272	1.04661	0.180347	442834.8486	3969796.456
non-optimal	0	170.284	45.87	0.862061	-0.506804	109.261	-58.7195	1.15773	0.919417	0.368875	L-Iklin-Tad-Dawl	1.48626	1.61337	0.0937443	0.969632	0.315793	442994.8486	3969796.456
non-optimal	0	188.969	3.33638	-0.852692	-0.522414	0.560354	3.04296	4.03031	0.990278	0.460157	L-Iklin-Tad-Dawl	1.40875	1.53087	0.015	0.932301	0.390387	443094.8486	3969796.456
non-optimal	0	185.803	6.40657	0.828853	0.559466	3.45634	23.2088	5.93977	0.695319	0.0951315	TerraRossa	1.75824	1.85184	0.0474236	1.15647	0.128413	442674.8486	3969816.456
non-optimal	0	184.178	8.69937	0.999721	0.0236351	-4.6669	8.8829	6.49934	0.797253	0.203828	TerraRossa	1.64322	1.76836	0.156978	1.07426	0.182003	442814.8486	3969816.456
non-optimal	0	176.552	46.1118	0.0151566	0.999885	37.8281	3.26546	4.78687	0.876103	0.288009	TerraRossa	1.56201	1.69139	0.170578	1.02324	0.255196	442914.8486	3969816.456
non-optimal	0	187.617	4.36209	-0.994264	0.106949	-12.7621	17.7708	4.45459	1.0046	0.451957	L-Iklin-Tad-Dawl	1.42181	1.54255	0.0280179	0.951223	0.404527	443094.8486	3969816.456
non-optimal	0	189.943	2.08479	-0.369731	0.929139	-4.47344	11.9755	8.05657	1.04837	0.506759	L-Iklin-Tad-Dawl	1.37713	1.49447	0.001	0.933716	0.448288	443154.8486	3969816.456
non-optimal	0	189.848	2.14414	0.920781	-0.390079	-0.846832	0.671418	9.03747	1.06263	0.519802	L-Iklin-Tad-Dawl	1.3625	1.47863	0.005	0.928669	0.463683	443174.8486	3969816.456
non-optimal	0	189.801	6.5227	0.943732	-0.330712	-11.7939	3.62973	4.04985	1.10795	0.555407	L-Iklin-Tad-Dawl	1.31946	1.43175	0.0139284	0.915984	0.511783	443234.8486	3969816.456
non-optimal	0	189.438	0.994946	0.999557	-0.0297486	-0.967407	0.259399	6.33991	1.1385	0.578508	L-Iklin-Tad-Dawl	1.29152	1.40105	0.018	0.90963	0.545162	443274.8486	3969816.456
non-optimal	0	185.015	1.28456	0.988155	0.153456	-2.68969	1.59955	10.4951	1.00361	0.425556	L-Iklin-Tad-Dawl	1.45003	1.5705	0.0560803	0.976661	0.405123	443074.8486	3969836.456
non-optimal	0	187.745	0.931124	-0.135041	0.99084	-4.27787	5.07424	6.40621	1.04645	0.47993	L-Iklin-Tad-Dawl	1.4054	1.52251	0.025	0.958366	0.446947	443134.8486	3969836.456
non-optimal	0	187.902	3.23663	0.713935	-0.700212	2.85694	4.51557	4.06073	1.13603	0.551211	L-Iklin-Tad-Dawl	1.3198	1.42925	0.004	0.932344	0.539631	443254.8486	3969836.456
non-optimal	0	185.773	0.450422	-0.382903	0.923789	-1.86239	0.221959	6.03388	1.19761	0.590777	L-Iklin-Tad-Dawl	1.26584	1.36885	0.003	0.923291	0.529938	443334.8486	3969836.456
non-optimal	0	183.848	0.775915	-0.0384775	0.999259	-2.79076	3.57368	5.48998	0.883862	0.253148	TerraRossa	1.60208	1.72989	0.209976	1.06794	0.265189	442894.8486	3969856.456
optimal	1	161.079	3.47955	0.669471	0.742838	0.393072	0.544134	3.98819	0.947122	0.326166	L-Iklin-Tad-Dawl	1.53933	1.66355	0.145245	1.03252	0.3273	442974.8486	3969856.456
non-optimal	0	185.497	2.16325	0.474593	-0.880205	-6.86114	5.50154	7.17229	1.06079	0.463847	L-Iklin-Tad-Dawl	1.41905	1.53478	0.0442719	0.977602	0.461088	443134.8486	3969856.456
non-optimal	0	185.698	1.95569	0.845873	-0.533384	0.406242	1.12188	5.25834	1.07551	0.4758	L-Iklin-Tad-Dawl	1.40457	1.5191	0.0386005	0.972371	0.475228	443154.8486	3969856.456
non-optimal	0	186.564	1.91565	0.99933	0.0365924	-2.76449	1.28977	7.15085	1.11975	0.5114	L-Iklin-Tad-Dawl	1.36198	1.4727	0.0274591	0.959013	0.519963	443214.8486	3969856.456
non-optimal	0	186.992	1.06058	0.895556	-0.444949	2.03257	-1.93471	5.17739	1.17964	0.553568	L-Iklin-Tad-Dawl	1.30731	1.41213	0.02	0.94684	0.555044	443294.8486	3969856.456
non-optimal	0	181.35	1.98463	-0.993921	-0.110097	-16.6775	12.9459	4.55049	0.837367	0.171898	TerraRossa	1.67808	1.80797	0.19462	1.12505	0.232648	442814.8486	3969876.456
non-optimal	0	165.839	4.45726	0.899783	0.436337	-2.99537	-2.57117	6.83082	0.943979	0.299708	L-Iklin-Tad-Dawl	1.56748	1.69139	0.173367	1.05903	0.323303	442954.8486	3969876.456
non-optimal	0	185.473	20.8117	0.867838	-0.496847	-9.43489	-1.39961	3.25404	1.10358	0.471602	L-Iklin-Tad-Dawl	1.40431	1.51622	0.0521728	0.986988	0.50351	443174.8486	3969876.456
non-optimal	0	186.349	1.2474	0.911521	-0.411253	-1.07957	-1.83031	9.51492	1.19294	0.536203	L-Iklin-Tad-Dawl	1.32228	1.42529	0.0398121	0.966719	0.546049	443294.8486	3969876.456
non-optimal	0	185.583	12.7666	0.679788	0.733409	10.1307	28.2902	5.07065	1.20754	0.54613	L-Iklin-Tad-Dawl	1.30918	1.41017	0.0357771	0.964752	0.52816	443314.8486	3969876.456
optimal	1	181.724	2.91622	0.83678	-0.547539	11.9751	14.151	4.16517	0.782068	0.0758024	TerraRossa	1.77102	1.89172	0.101868	1.19391	0.154175	442714.8486	3969896.456
optimal	1	181.271	2.92004	0.606135	0.795362	-9.78634	15.7248	5.7733	0.7947	0.0918096	TerraRossa	1.75466	1.88002	0.121396	1.18515	0.17404	442734.8486	3969896.456
non-optimal	0	179.686	3.33738	-0.892518	0.451013	-19.997	4.18052	4.03001	0.86448	0.182	TerraRossa	1.67404	1.802	0.214516	1.13207	0.259856	442834.8486	3969896.456
non-optimal	0	183.172	2.02514	0.0116827	-0.999932	1.41695	-1.3571	4.53027	0.909269	0.23678	TerraRossa	1.62671	1.75213	0.233212	1.10335	0.294491	442894.8486	3969896.456
non-optimal	0	183.803	2.90883	0.356338	-0.934357	-0.0131085	-10.9628	4.16772	1.10339	0.4436	L-Iklin-Tad-Dawl	1.4326	1.54438	0.076844	1.01113	0.503115	443154.8486	3969896.456
non-optimal	0	184.505	4.33381	0.435673	-0.900105	6.56798	-7.76155	3.76797	1.11697	0.455409	L-Iklin-Tad-Dawl	1.41854	1.52906	0.0718471	1.00647	0.51765	443174.8486	3969896.456
non-optimal	0	184.748	0.795391	0.243414	0.969923	31.9157	-14.1185	5.46518	1.14658	0.4792	L-Iklin-Tad-Dawl	1.39086	1.49876	0.0671863	0.998292	0.546298	443214.8486	3969896.456
non-optimal	0	167.751	23.4616	0.950657	0.310242	12.3324	29.5016	2.02277	0.671492	0.0907855	CarbonateRawS	1.9467	2.03029	0.0203961	1.14353	0.0383275	442514.8486	3969916.456
non-optimal	0	182.391	7.60405	0.653818	-0.756652	42.0005	-2.93058	3.20175	0.907565	0.210297	TerraRossa	1.65482	1.77993	0.229732	1.13032	0.298203	442874.8486	3969916.456
non-optimal	0	172.151	47.6043	0.162008	0.98679	-95.2377	43.0482	2.88883	0.952843	0.265113	TerraRossa	1.60841	1.73081	0.21459	1.10373	0.336043	442934.8486	3969916.456
non-optimal	0	183.767	0.917922	0.923358	-0.383941	4.27856	-1.37177	5.32188	1.14604	0.451213	L-Iklin-Tad-Dawl	1.41913	1.52698	0.089202	1.02178	0.521935	443194.8486	3969916.456
non-optimal	0	174.988	21.5004	0.912255	-0.409624	-3.46411	42.0834	3.91147	0.935674	0.220465	CarbonateRawS	1.65194	1.77499	0.234472	1.13906	0.326075	442894.8486	3969936.456
non-optimal	0	170.684	26.3524	0.493923	0.869506	4.53661	-14.7841	1.89055	0.965309	0.256889	CarbonateRawS	1.62134	1.74254	0.227548	1.1219	0.347701	442934.8486	3969936.456
non-optimal	0	163.579	3.22282	0.660617	0.750723	-3.45932	-0.862271	7.43231	0.980917	0.275182	CarbonateRawS	1.60619	1.72643	0.212285	1.11376	0.356	442954.8486	3969936.456
optimal	1	156.791	1.00523	0.566301	-0.824199	0.318958	-2.79994	5.23101	1.02771	0.326377	CarbonateRawS	1.56142	1.6786	0.16965	1.09118	0.386078	443014.8486	3969936.456
non-optimal	0	156.564	1.8641	-0.993589	-0.113049	-6.35503	9.68959	8.63855	0.656849	0.162607	CarbonateRawS	2.0188	2.09957	0.0877269	1.09875	0.0638905	442454.8486	3969956.456
optimal	1	155.528	0.720063	0.272709	-0.962097	0.892836	-0.52318	5.56469	0.71299	0.100603	CarbonateRawS	1.95305	2.04854	0.036	1.10615	0.0803057	442534.8486	3969956.456
optimal	1	153.501	2.0992	0.760287	-0.649587	4.00364	1.8018	4.49432	0.662668	0.175237	CarbonateRawS	2.03018	2.11482	0.0976524	1.07878	0.0828613	442454.8486	3969976.456
non-optimal	0	154.805	5.97356	-0.989645	-0.143538	-18.2968	19.7648	4.1385	0.583459	0.249882	CarbonateRawS	2.10741	2.1822	0.177133	1.05576	0.0790759	442374.8486	3969996.456
optimal	1	152.286	1.81142	0.999983	-0.00577715	-5.43883	5.62684	7.89998	0.643498	0.203342	CarbonateRawS	2.05801	2.143	0.125603	1.05783	0.0955092	442434.8486	3969996.456
non-optimal	0	151.966	3.20514	0.868394	-0.495875	-2.56387	13.0001	5.16914	0.585747	0.262528	CarbonateRawS	2.11873	2.19725	0.18659	1.03577	0.097949	442374.8486	3970016.456
optimal	1	149.087	40.389	0.947635	-0.319355	-54.287	128.645	2.0429	0.645572	0.216005	CarbonateRawS	2.0694	2.15832	0.138622	1.03785	0.114481	442434.8486	3970016.456
optimal	1	143.335	3.31106	0.799654	0.600461	-3.58657	1.36491	5.64738	0.608814	0.259669	CarbonateRawS	2.11367	2.19938	0.181813	1.01639	0.122972	442394.8486	3970036.456
optimal	1	144.458	36.662	0.992533	-0.121976	49.1853	-48.1597	1.48335	0.629122	0.2441	CarbonateRawS	2.09724	2.18649	0.166901	1.01713	0.128062	442414.8486	3970036.456
non-optimal	0	170.5	2.74095	0.536877	0.84366	-2.29673	2.00625	10.0679	1.64282	0.266267	L-Iklin-Tad-Dawl	1.97701	1.85133	0.0161245	0.43529	0.182003	443234.8486	3970736.456
non-optimal	0	169.751	3.02168	0.559132	0.829078	-8.90123	12.809	9.28864	1.62833	0.316545	L-Iklin-Tad-Dawl	2.03323	1.87274	0.0367151	0.383193	0.237497	443194.8486	3970776.456
non-optimal	0	168.699	2.5449	0.963837	0.266492	-1.29093	-1.02085	4.30158	1.65576	0.329512	CarbonateRawS	2.03653	1.84675	0.0452769	0.37234	0.243731	443214.8486	3970796.456
non-optimal	0	164.702	2.85745	0.943311	0.331911	-3.17543	-0.22285	5.97733	1.72468	0.304844	CarbonateRawS	1.98839	1.77262	0.0266833	0.411611	0.205529	443294.8486	3970796.456
optimal	1	164.304	1.96616	0.990815	0.135221	-0.987186	1.07428	9.05966	1.74144	0.298839	CarbonateRawS	1.97668	1.75416	0.0367696	0.423207	0.191024	443314.8486	3970796.456
non-optimal	0	165.783	0.539284	0.929979	0.367612	-0.445557	3.10211	11.4706	1.7209	0.363743	CarbonateRawS	2.06044	1.78794	0.0886848	0.339506	0.275409	443254.8486	3970856.456
non-optimal	0	166.464	1.80501	0.472935	0.881097	-3.09222	1.51289	6.03173	1.64793	0.298042	L-Iklin-Tad-Dawl	2.13651	1.87556	0.144003	0.27553	0.343169	443154.8486	3970876.456
non-optimal	0	166.267	2.12078	0.783361	0.621566	-1.2267	4.43278	7.04903	1.66389	0.305989	CarbonateRawS	2.1243	1.85662	0.134648	0.282979	0.333054	443174.8486	3970876.456
non-optimal	0	166.125	1.52149	0.990117	0.140245	1.11359	-3.70819	4.8164	1.68103	0.315006	CarbonateRawS	2.11221	1.83771	0.12567	0.291589	0.323359	443194.8486	3970876.456
non-optimal	0	165.728	3.43235	0.993567	0.11325	-1.98541	1.84454	5.61132	1.71439	0.3359	CarbonateRawS	2.08838	1.79995	0.1114	0.311743	0.303595	443234.8486	3970876.456
non-optimal	0	162.288	4.62916	0.864739	0.502222	-2.09622	-2.16031	6.40982	1.74802	0.358336	CarbonateRawS	2.06505	1.76229	0.106471	0.33531	0.27439	443274.8486	3970876.456
optimal	1	161.63	3.42768	0.85049	0.525991	-2.52667	1.26056	7.64083	1.76551	0.369481	CarbonateRawS	2.05358	1.74349	0.10617	0.347876	0.260864	443294.8486	3970876.456
optimal	1	161.148	2.77661	0.831707	0.555214	1.048	-2.21128	4.21431	1.78189	0.375047	CarbonateRawS	2.04225	1.72473	0.109142	0.360457	0.248214	443314.8486	3970876.456
optimal	1	160.606	2.96494	0.698317	0.715789	4.98687	-4.94507	4.14858	1.79951	0.369038	CarbonateRawS	2.03104	1.70599	0.115551	0.373109	0.23658	443334.8486	3970876.456
non-optimal	0	166.318	1.02257	0.977008	-0.213201	1.94055	0.371948	5.2139	1.65864	0.279551	CarbonateRawS	2.15234	1.86926	0.161892	0.256821	0.36034	443154.8486	3970896.456
non-optimal	0	165.175	3.88918	0.999778	0.0210594	-3.45045	5.4851	6.44154	1.72478	0.319507	CarbonateRawS	2.10457	1.79338	0.131034	0.295269	0.316938	443234.8486	3970896.456
optimal	1	159.859	2.8251	0.783368	0.621559	7.72495	-8.23727	4.19697	1.80941	0.3753	CarbonateRawS	2.04768	1.69906	0.134134	0.357498	0.253476	443334.8486	3970896.456
non-optimal	0	162.144	2.49782	0.983625	0.180226	2.91966	-0.249593	4.32028	1.75323	0.313963	CarbonateRawS	2.10928	1.76803	0.148354	0.291578	0.317317	443254.8486	3970916.456
non-optimal	0	162.403	27.4439	0.315996	0.948761	7.95423	18.5454	6.99662	1.74673	0.286225	CarbonateRawS	2.13714	1.78084	0.170558	0.263473	0.345558	443234.8486	3970936.456
non-optimal	0	159.699	2.88471	0.705116	0.709092	2.4213	-3.57388	4.17605	1.77979	0.308691	CarbonateRawS	2.11435	1.74277	0.166301	0.288737	0.320203	443274.8486	3970936.456
optimal	1	158.664	5.26795	0.704779	0.709427	-5.39022	5.39622	4.67047	1.81308	0.331074	CarbonateRawS	2.09208	1.70478	0.168024	0.313912	0.298077	443314.8486	3970936.456
optimal	1	158.154	4.23895	0.771828	-0.635831	-13.6899	11.3879	6.27509	1.83039	0.342253	CarbonateRawS	2.08115	1.68583	0.172256	0.326712	0.288461	443334.8486	3970936.456
non-optimal	0	159.644	3.33396	-0.0173662	0.999849	-7.72477	3.37142	6.33362	1.77525	0.280959	CarbonateRawS	2.14215	1.75577	0.172679	0.260555	0.34821	443254.8486	3970956.456
optimal	1	157.716	4.13529	-0.971397	0.237461	2.06227	-8.99578	3.81503	1.85877	0.336146	CarbonateRawS	2.08725	1.66052	0.197363	0.325995	0.298412	443354.8486	3970956.456
non-optimal	0	159.23	2.9631	0.642865	0.765979	-4.51388	6.19779	11.0981	1.78683	0.26432	CarbonateRawS	2.15868	1.74995	0.153942	0.245051	0.364321	443254.8486	3970976.456
optimal	1	156.779	2.98969	0.316719	0.948519	-1.72627	5.59795	4.8334	1.83563	0.297874	CarbonateRawS	2.1256	1.69254	0.184765	0.283657	0.333182	443314.8486	3970976.456
optimal	1	156.159	4.24863	0.747295	-0.664492	6.31283	-2.61509	3.78789	1.86992	0.318893	CarbonateRawS	2.10421	1.65437	0.212363	0.312335	0.317065	443354.8486	3970976.456
optimal	1	157.756	2.24377	-0.155982	0.98776	2.8701	-0.416642	4.42766	1.81351	0.259017	CarbonateRawS	2.16419	1.72512	0.145114	0.242118	0.370095	443274.8486	3970996.456
optimal	1	156.836	4.68831	0.657773	0.753216	23.2386	-16.5319	3.68902	1.83044	0.270143	CarbonateRawS	2.15325	1.70592	0.156646	0.255384	0.36018	443294.8486	3970996.456
optimal	1	156.392	2.5488	0.436618	0.899647	-1.29061	-0.15078	11.9788	1.84211	0.253503	CarbonateRawS	2.17006	1.7004	0.141485	0.241149	0.377902	443294.8486	3971016.456
optimal	1	154.674	3.2942	0.84967	0.527315	0.261644	0.456957	4.73621	1.88569	0.257078	CarbonateRawS	2.16577	1.6565	0.160181	0.259201	0.349903	443334.8486	3971036.456
optimal	1	155.087	2.35377	0.84144	0.54035	-4.74153	6.44621	5.07289	1.88069	0.229637	CarbonateRawS	2.19328	1.67066	0.132883	0.231206	0.36665	443314.8486	3971056.456
optimal	1	156.382	5.9757	-0.310788	0.950479	19.867	-16.5497	3.44499	1.86074	0.192083	CarbonateRawS	2.23142	1.7046	0.088193	0.1872	0.404712	443274.8486	3971076.456
optimal	1	153.452	2.33833	0.669353	-0.742945	-9.14232	11.013	5.77263	1.92609	0.232725	CarbonateRawS	2.18977	1.62694	0.132936	0.235053	0.324888	443354.8486	3971076.456
optimal	1	155.562	4.00171	-0.679501	0.733674	27.6435	-22.3184	3.84798	1.88479	0.157648	CarbonateRawS	2.26535	1.69566	0.076531	0.161901	0.404317	443274.8486	3971116.456
optimal	1	153.261	4.95361	0.998141	0.0609485	2.47831	-6.93026	4.32686	1.93281	0.188152	CarbonateRawS	2.23439	1.63707	0.126143	0.190394	0.344372	443334.8486	3971116.456
optimal	1	153.644	4.95855	0.168265	0.985742	1.60942	5.71708	4.32586	1.92797	0.160751	CarbonateRawS	2.26177	1.65236	0.114355	0.163248	0.365776	443314.8486	3971136.456
optimal	1	151.912	2.13599	0.887476	0.460854	-1.52371	-1.39095	4.47693	1.96075	0.181108	CarbonateRawS	2.24168	1.61324	0.09996	0.181571	0.325994	443354.8486	3971136.456
optimal	1	151.415	1.3028	0.189895	0.981804	-7.60127	8.39147	8.99699	1.97615	0.191262	CarbonateRawS	2.2247	1.59369	0.0814371	0.190515	0.306124	443374.8486	3971136.456
optimal	1	151.282	4.27533	-0.728102	0.685469	0.912454	5.83341	3.78161	1.98842	0.174072	CarbonateRawS	2.22201	1.58954	0.0753127	0.172627	0.309115	443374.8486	3971156.456
optimal	1	150.695	2.15108	-0.957605	-0.288084	-8.63125	8.41434	9.17942	2.00489	0.184201	CarbonateRawS	2.20218	1.56996	0.0557853	0.181571	0.289468	443394.8486	3971156.456
optimal	1	150.23	1.42929	0.944594	0.328242	1.55712	-2.48493	4.87894	2.02034	0.194363	CarbonateRawS	2.18235	1.55038	0.0367696	0.188473	0.269874	443414.8486	3971156.456
optimal	1	157.253	1.2926	-0.471604	0.88181	-0.106663	-0.186009	4.9795	1.78671	0.00921954	CarbonateRawS	2.41409	1.86134	0.107671	0.0098995	0.367212	443094.8486	3971176.456
optimal	1	149.979	2.00711	0.190959	0.981598	-0.366092	0.479245	7.02413	2.03254	0.177158	CarbonateRawS	2.17979	1.54638	0.0343657	0.169499	0.274722	443414.8486	3971176.456
optimal	1	149.601	1.39623	0.902062	0.431606	17.6681	-19.6198	4.90236	2.07699	0.180247	CarbonateRawS	2.13767	1.50331	0.00984886	0.162641	0.243705	443454.8486	3971196.456
optimal	1	149.297	0.487962	0.191717	0.98145	-2.07975	0.79348	8.43873	2.09245	0.190906	CarbonateRawS	2.11781	1.48366	0.00565685	0.168867	0.22546	443474.8486	3971196.456
optimal	1	156.798	1.30825	-0.519658	0.854375	0.5321	0.141475	4.96746	1.81393	0.0230217	CarbonateRawS	2.44711	1.85531	0.111879	0.0396611	0.329795	443094.8486	3971216.456
optimal	1	154.221	1.35685	-0.422166	0.906519	-1.201	0.259268	6.54041	1.85797	0.00943398	CarbonateRawS	2.41401	1.79592	0.0521536	0.0072111	0.312418	443154.8486	3971216.456
optimal	1	154.946	3.90945	-0.998113	-0.0613998	-4.2036	13.3791	3.87138	1.85595	0.0172047	CarbonateRawS	2.44167	1.81296	0.0741687	0.0197231	0.2978	443134.8486	3971236.456
optimal	1	154.212	3.68708	0.663269	0.748381	1.33238	1.02568	4.62326	1.87096	0.00632456	CarbonateRawS	2.43083	1.79313	0.054231	0.00360555	0.292857	443154.8486	3971236.456
non-optimal	0	184.786	1.48685	0.438174	0.89889	-1.46323	-0.314242	7.93048	3.1134	0.775194	L-Iklin-Tad-Dawl	0.946588	0.366509	0.0155242	0.356204	0.846021	444654.8486	3971236.456
optimal	1	152.774	4.35711	-0.211572	0.977362	-9.82258	3.78063	5.84203	1.9141	0.00282843	CarbonateRawS	2.39056	1.75088	0.0167631	0.001	0.266993	443194.8486	3971256.456
non-optimal	0	151.972	33.8131	0.891443	-0.453133	-29.7813	20.8642	2.68753	1.9293	0.0067082	CarbonateRawS	2.37063	1.73104	0.003	0.0102956	0.266017	443214.8486	3971256.456
optimal	1	155.712	1.4496	-0.600801	0.799398	2.47589	-0.00823958	4.86483	1.88437	0.0502195	CarbonateRawS	2.44891	1.8081	0.0761577	0.0453431	0.259625	443134.8486	3971276.456
optimal	1	151.853	7.34562	0.72388	0.689926	-10.3797	31.0327	3.92987	1.94313	0.00943398	CarbonateRawS	2.36911	1.72861	0.00921954	0.00632456	0.246018	443214.8486	3971276.456
non-optimal	0	184.324	10.165	0.959798	0.28069	-1.5491	-0.754115	4.98625	3.12675	0.730819	L-Iklin-Tad-Dawl	0.958201	0.358063	0.0594643	0.336204	0.826659	444634.8486	3971276.456
optimal	1	155.541	3.99768	0.992843	0.119425	-9.56641	0.122919	3.84899	1.91248	0.0571402	CarbonateRawS	2.42764	1.78609	0.0523927	0.0523259	0.234617	443154.8486	3971296.456
optimal	1	152.475	3.87658	-0.603467	-0.797388	33.6793	-14.6209	3.87985	1.95615	0.0266271	CarbonateRawS	2.36776	1.72641	0.0290689	0.0238537	0.22602	443214.8486	3971296.456
optimal	1	153.273	2.91122	0.706563	0.70765	2.36675	4.65099	4.16689	1.95533	0.0540833	CarbonateRawS	2.38654	1.74435	0.027	0.0509902	0.20728	443194.8486	3971316.456
optimal	1	152.622	0.0848555	0.534783	-0.84499	1.99715	0.320208	7.70313	1.97021	0.043909	CarbonateRawS	2.36657	1.72444	0.028	0.0415933	0.206022	443214.8486	3971316.456
optimal	1	151.797	2.272	-0.81138	0.584519	3.2368	-1.23708	4.41514	1.9842	0.0336155	CarbonateRawS	2.3466	1.70453	0.0288617	0.0322025	0.20662	443234.8486	3971316.456
non-optimal	0	180.355	19.199	0.739851	-0.672771	2.39748	17.8546	2.93617	3.2173	0.626601	L-Iklin-Tad-Dawl	0.923487	0.283424	0.049	0.212002	0.863507	444654.8486	3971416.456
non-optimal	0	178.573	0.920652	0.415117	0.909768	-4.99471	-3.43679	5.31891	3.15447	0.564409	L-Iklin-Tad-Dawl	1.00305	0.359234	0.0465188	0.243805	0.78994	444574.8486	3971436.456
non-optimal	0	179.004	5.37553	-0.562498	-0.826799	-1.27561	5.86703	4.93782	3.17263	0.575502	L-Iklin-Tad-Dawl	0.983051	0.339366	0.0557584	0.231812	0.809349	444594.8486	3971436.456
non-optimal	0	178.539	1.37944	0.100541	-0.994933	-0.581186	0.404531	6.01307	3.1896	0.586824	L-Iklin-Tad-Dawl	0.963052	0.319514	0.0629682	0.219829	0.828785	444614.8486	3971436.456
non-optimal	0	178.586	16.5813	-0.55976	-0.828655	15.9107	8.43697	2.39958	3.23554	0.594802	L-Iklin-Tad-Dawl	0.923035	0.277721	0.0445533	0.18	0.872402	444654.8486	3971456.456
non-optimal	0	178.794	4.62975	0.763368	-0.645964	4.31411	2.97286	3.70164	3.27108	0.575022	L-Iklin-Tad-Dawl	0.904275	0.257701	0.007	0.136015	0.9022	444674.8486	3971496.456
non-optimal	0	178.676	1.28389	-0.265996	-0.963974	-0.0156085	1.23409	5.67941	3.28922	0.586744	L-Iklin-Tad-Dawl	0.884304	0.23776	0.00921954	0.124016	0.921415	444694.8486	3971496.456
non-optimal	0	176.786	39.9913	0.0740831	-0.997252	19.3199	94.5122	2.05698	3.26396	0.547001	L-Iklin-Tad-Dawl	0.925501	0.279732	0.0143178	0.131822	0.888957	444654.8486	3971516.456
non-optimal	0	177.999	1.70766	0.796901	-0.60411	3.90597	-5.69333	4.70091	3.28081	0.5592	L-Iklin-Tad-Dawl	0.905557	0.259942	0.0123693	0.119854	0.908012	444674.8486	3971516.456
non-optimal	0	148.738	6.42232	-0.818648	-0.574295	-1.37392	-58.4143	3.37235	2.33828	0.0729452	CarbonateRawS	2.06488	1.41823	0.181571	0	0.198829	443514.8486	3971536.456
optimal	1	155.314	15.2385	0.868613	-0.495491	7.82533	32.7002	5.88973	3.01395	0.359836	CarbonateRawS	1.22616	0.580009	0.064405	0.224178	0.619649	444354.8486	3971536.456
non-optimal	0	175.779	0.469868	0.432874	0.901454	-1.04054	-0.746042	5.99161	3.2552	0.519004	L-Iklin-Tad-Dawl	0.947097	0.302804	0.0325269	0.127801	0.876427	444634.8486	3971536.456
non-optimal	0	176.855	16.2886	0.268931	-0.963159	28.4568	-51.8899	2.4184	3.27318	0.531159	L-Iklin-Tad-Dawl	0.927186	0.283214	0.0341321	0.115802	0.895302	444654.8486	3971536.456
optimal	1	149.438	2.06607	0.946924	0.321458	3.94636	-1.34997	4.51024	2.98999	0.323067	CarbonateRawS	1.26761	0.622037	0.0789177	0.194941	0.594983	444314.8486	3971556.456
non-optimal	0	154.571	1.33708	0.12717	-0.991881	3.30665	-3.09594	4.94566	3.04107	0.353624	CarbonateRawS	1.20784	0.562574	0.091586	0.210038	0.64678	444374.8486	3971556.456
non-optimal	0	161.136	26.7509	-0.223842	-0.974626	10.5152	16.5454	2.56631	3.07492	0.37581	CarbonateRawS	1.168	0.523001	0.117456	0.220057	0.682059	444414.8486	3971556.456
optimal	1	157.828	10.3509	0.997091	0.0762139	1.99916	12.8695	2.88829	2.22404	0.214227	CarbonateRawS	2.26662	1.62003	0.228633	0.001	0.076531	443314.8486	3971576.456
optimal	1	157.31	3.66443	-0.958448	0.285268	-1.75956	3.26364	5.32258	2.23822	0.203416	CarbonateRawS	2.24665	1.60007	0.229	0.004	0.096421	443334.8486	3971576.456
non-optimal	0	153.018	5.79237	-0.88947	0.456993	-0.0339244	1.8719	5.87427	2.33722	0.128141	CarbonateRawS	2.10689	1.46036	0.238008	0.0430465	0.145097	443474.8486	3971576.456
non-optimal	0	164.039	1.93798	-0.213992	0.976835	1.47739	-3.32149	5.26744	2.15825	0.295149	CarbonateRawS	2.38759	1.74107	0.247913	0.00282843	0.0290689	443194.8486	3971596.456
optimal	1	155.746	3.40209	-0.799879	0.600161	7.0606	-9.93158	4.01076	2.29402	0.188045	CarbonateRawS	2.18801	1.5416	0.250098	0.0364005	0.11407	443394.8486	3971596.456
non-optimal	0	156.957	3.02612	-0.590841	0.806788	4.59449	-11.5325	4.12811	3.07955	0.331436	CarbonateRawS	1.19222	0.550027	0.136191	0.176324	0.684109	444394.8486	3971596.456
non-optimal	0	172.678	2.89638	0.293611	0.955925	8.25974	3.09616	4.17201	3.30271	0.47943	L-Iklin-Tad-Dawl	0.93479	0.30148	0.068469	0.0676757	0.916692	444654.8486	3971596.456
optimal	1	161.301	4.33987	-0.730141	0.683297	3.93193	4.03264	3.76657	2.19983	0.290988	CarbonateRawS	2.34902	1.70268	0.270416	0.0282843	0.0302655	443234.8486	3971616.456
optimal	1	158.63	0.983571	-0.992198	-0.124674	-3.00017	-6.00158	5.25279	2.24005	0.258768	CarbonateRawS	2.28917	1.64289	0.268002	0.0374833	0.0635295	443294.8486	3971616.456
optimal	1	158.109	3.36395	-0.0752932	0.997161	-0.965503	0.621411	5.96797	2.25303	0.247952	CarbonateRawS	2.26923	1.62296	0.268539	0.0401995	0.0817068	443314.8486	3971616.456
optimal	1	157.745	5.68317	-0.935439	-0.353488	-6.23711	9.27497	4.59414	2.26704	0.237154	CarbonateRawS	2.24928	1.60304	0.269	0.0431045	0.098326	443334.8486	3971616.456
optimal	1	150.697	6.02245	0.116456	0.993196	6.31705	4.99258	4.13029	2.40829	0.12953	CarbonateRawS	2.0499	1.4039	0.211783	0.0780064	0.150243	443534.8486	3971616.456
optimal	1	149.385	4.10561	0.168877	0.985637	-7.32349	-3.22193	7.53583	2.42327	0.118714	CarbonateRawS	2.02996	1.384	0.196703	0.0761643	0.166412	443554.8486	3971616.456
non-optimal	0	155.788	6.99236	0.273882	-0.961763	9.26029	-12.8909	3.28653	3.09055	0.314797	CarbonateRawS	1.19487	0.554698	0.153844	0.156924	0.69464	444394.8486	3971616.456
non-optimal	0	166.021	2.54332	0.272488	0.962159	2.76351	-3.56431	4.3022	2.18846	0.314841	CarbonateRawS	2.3904	1.74426	0.285044	0.0417732	0.00860233	443194.8486	3971636.456
optimal	1	157.762	3.17732	-0.944673	-0.328014	2.55848	-2.9713	4.07926	2.30826	0.232467	CarbonateRawS	2.21101	1.5651	0.2895	0.0684471	0.075326	443374.8486	3971636.456
optimal	1	157.089	3.4278	-0.937965	0.346731	-2.75435	8.27318	6.40111	2.33582	0.21095	CarbonateRawS	2.17115	1.52531	0.291254	0.0806536	0.0730069	443414.8486	3971636.456
optimal	1	156.784	2.0141	-0.819268	0.573411	9.19052	-2.4733	4.53574	2.35021	0.20025	CarbonateRawS	2.15123	1.50542	0.293784	0.0872812	0.0751864	443434.8486	3971636.456
optimal	1	152.188	3.54255	-0.25171	0.967803	0.257518	-1.63152	6.3681	2.40668	0.157099	CarbonateRawS	2.07155	1.42589	0.239942	0.0995038	0.122201	443514.8486	3971636.456
optimal	1	149.115	1.87519	-0.781621	0.623754	-0.0734741	4.40651	4.60726	2.45038	0.124808	CarbonateRawS	2.0118	1.36628	0.197434	0.095	0.174049	443574.8486	3971636.456
optimal	1	148.646	12.5325	0.172851	-0.984948	-0.22051	23.5771	3.38502	3.06759	0.275966	CarbonateRawS	1.23737	0.598506	0.160462	0.127577	0.672729	444354.8486	3971636.456
non-optimal	0	166.233	70.6781	-0.00850618	-0.999964	-77.0227	-24.9704	4.43052	3.13436	0.32034	CarbonateRawS	1.15836	0.521814	0.149054	0.147801	0.739138	444434.8486	3971636.456
non-optimal	0	175.593	2.0316	0.193654	-0.98107	15.2873	-17.9723	4.52708	3.15173	0.331436	CarbonateRawS	1.13863	0.502802	0.129062	0.152882	0.756151	444454.8486	3971636.456
non-optimal	0	176.304	14.6708	0.438157	-0.898899	-8.32864	1.29355	4.7255	3.16797	0.342698	CarbonateRawS	1.11891	0.48387	0.109073	0.140007	0.773308	444474.8486	3971636.456
non-optimal	0	170.6	3.12475	-0.622522	0.782602	-6.39225	0.809901	5.48228	3.28725	0.425748	L-Iklin-Tad-Dawl	0.981179	0.354641	0.0296142	0.0518845	0.896708	444614.8486	3971636.456
optimal	1	160.749	3.3471	-0.559804	0.828625	7.29853	0.19709	4.02709	2.2559	0.303147	CarbonateRawS	2.31237	1.66664	0.308715	0.0741485	0.061	443274.8486	3971656.456
optimal	1	158.849	3.31056	-0.962637	0.270796	2.4588	-1.31469	4.0381	2.31011	0.260156	CarbonateRawS	2.23271	1.58713	0.309	0.0854751	0.0568858	443354.8486	3971656.456
optimal	1	158.631	3.52096	-0.894204	0.447659	-0.158434	0.322217	4.66948	2.33731	0.238537	CarbonateRawS	2.19289	1.54739	0.310079	0.0933006	0.0541479	443394.8486	3971656.456
optimal	1	157.466	2.77841	-0.775351	0.63153	-8.63482	13.2905	7.76901	2.36488	0.216982	CarbonateRawS	2.15307	1.50766	0.313543	0.106231	0.0559732	443434.8486	3971656.456
optimal	1	152.898	10.1749	-0.762445	0.647053	21.4371	-30.7815	2.90581	2.42101	0.173948	CarbonateRawS	2.07346	1.42826	0.253243	0.119419	0.111414	443514.8486	3971656.456
non-optimal	0	171.439	5.06078	0.90636	-0.422507	4.57518	8.3029	7.61953	3.16274	0.314836	CarbonateRawS	1.1421	0.50948	0.130752	0.133645	0.766737	444454.8486	3971656.456
non-optimal	0	169.93	5.12348	0.539166	0.8422	18.115	-5.03871	3.59982	3.26384	0.3872	L-Iklin-Tad-Dawl	1.02434	0.399362	0.0114018	0.0551725	0.870244	444574.8486	3971656.456
non-optimal	0	169.46	3.92761	-0.628512	0.7778	4.11574	8.82155	3.86673	3.28139	0.398915	L-Iklin-Tad-Dawl	1.00477	0.381589	0.008	0.0438292	0.887899	444594.8486	3971656.456
optimal	1	160.101	3.78831	-0.978618	0.205687	-3.76983	3.5727	7.33694	2.32521	0.276986	CarbonateRawS	2.23466	1.58951	0.329	0.105224	0.037	443354.8486	3971676.456
optimal	1	153.555	1.9917	-0.280628	0.959817	-8.15592	-0.531101	4.54694	3.12338	0.264872	CarbonateRawS	1.20477	0.572687	0.177992	0.0989545	0.728619	444394.8486	3971676.456
non-optimal	0	167.271	30.8781	0.959344	-0.28224	-1.79271	-45.6663	2.80093	3.29209	0.381026	L-Iklin-Tad-Dawl	1.0091	0.391369	0.006	0.0269072	0.897377	444594.8486	3971676.456
non-optimal	0	165.9	2.6248	-0.727667	-0.68593	13.1156	-9.54674	4.27062	2.26017	0.280059	CarbonateRawS	2.35609	1.71107	0.350321	0.107355	0.00806226	443234.8486	3971696.456
optimal	1	162.352	4.83766	-0.833809	-0.552054	-10.6635	8.71207	7.21286	2.28588	0.298679	CarbonateRawS	2.31631	1.67141	0.348633	0.1136	0.021	443274.8486	3971696.456
optimal	1	161.417	10.9772	-0.996644	-0.0818555	-0.301687	37.4867	4.21446	2.33939	0.293752	CarbonateRawS	2.23679	1.59213	0.349	0.125028	0.017	443354.8486	3971696.456
optimal	1	162.649	25.4534	-0.997766	0.0668096	-13.7987	-62.131	3.31678	2.35231	0.283019	CarbonateRawS	2.21692	1.57233	0.349414	0.127769	0.016	443374.8486	3971696.456
optimal	1	161.981	26.6921	-0.967844	0.251552	8.25334	-50.3282	2.56886	2.37936	0.261536	CarbonateRawS	2.17717	1.53273	0.35104	0.137568	0.0130384	443414.8486	3971696.456
non-optimal	0	166.155	3.53635	0.977131	0.212636	-3.09549	3.55887	6.36986	3.18429	0.282606	CarbonateRawS	1.15006	0.524871	0.115763	0.0948314	0.789003	444454.8486	3971696.456
non-optimal	0	169.588	5.9202	-0.719715	0.694269	-28.8083	4.66187	4.14754	3.23377	0.319006	L-Iklin-Tad-Dawl	1.09155	0.47101	0.0715612	0.0692965	0.838836	444514.8486	3971696.456
non-optimal	0	168.863	7.30837	-0.105132	0.994458	20.8087	-51.5394	3.24186	3.2511	0.331204	L-Iklin-Tad-Dawl	1.07208	0.453398	0.0550091	0.0551543	0.855736	444534.8486	3971696.456
non-optimal	0	161.604	14.3988	0.0418846	-0.999122	-4.3368	19.0626	3.93411	3.35354	0.390418	L-Iklin-Tad-Dawl	0.955737	0.353115	0.0637887	0.018868	0.869186	444654.8486	3971696.456
non-optimal	0	160.642	53.5074	0.98515	-0.171695	109.819	-9.04707	0.886674	3.42169	0.426643	L-Iklin-Tad-Dawl	0.878722	0.294567	0.100285	0.0590339	0.813465	444734.8486	3971696.456
non-optimal	0	159.265	5.10343	0.980753	0.195254	0.404811	1.39968	4.29691	3.4394	0.435587	L-Iklin-Tad-Dawl	0.859554	0.281585	0.096421	0.0710282	0.800178	444754.8486	3971696.456
non-optimal	0	164.826	5.77491	-0.983639	0.180153	0.70585	-0.415671	5.96432	2.34099	0.308577	CarbonateRawS	2.25895	1.61478	0.369	0.142021	0.001	443334.8486	3971716.456
optimal	1	145.736	5.92993	0.225117	-0.974332	2.76868	16.7167	4.14588	3.1125	0.209404	CarbonateRawS	1.25202	0.62454	0.20283	0.0502195	0.722388	444354.8486	3971716.456
optimal	1	147.13	1.81349	0.231596	-0.972812	-6.87511	-7.23217	4.64074	3.12837	0.220495	CarbonateRawS	1.23249	0.606111	0.183358	0.0553173	0.737621	444374.8486	3971716.456
non-optimal	0	164.535	12.6285	0.543797	0.839217	-10.7817	-23.8142	5.08188	3.21159	0.278821	L-Iklin-Tad-Dawl	1.13509	0.515723	0.0885494	0.0806536	0.816875	444474.8486	3971716.456
non-optimal	0	163.184	11.3805	0.955792	-0.294044	-15.7575	20.1723	7.82159	3.22879	0.291007	L-Iklin-Tad-Dawl	1.11567	0.498086	0.0712811	0.0692965	0.833262	444494.8486	3971716.456
non-optimal	0	164.82	0.899517	0.83688	-0.547386	0.104823	2.12356	5.34214	3.31305	0.345272	L-Iklin-Tad-Dawl	1.01888	0.413146	0.002	0.001	0.900269	444594.8486	3971716.456
non-optimal	0	158.564	0.943464	0.608684	-0.793413	1.20714	-1.21748	5.29443	3.39816	0.390866	L-Iklin-Tad-Dawl	0.922775	0.336586	0.102	0.0554617	0.826611	444694.8486	3971716.456
non-optimal	0	158.791	3.71165	0.92459	-0.380964	-4.83327	16.9303	6.96797	3.44985	0.417738	L-Iklin-Tad-Dawl	0.865536	0.297405	0.116349	0.0870057	0.785217	444754.8486	3971716.456
non-optimal	0	167.643	4.71285	-0.99333	0.115307	0.646374	-2.86925	4.37692	2.29078	0.244626	CarbonateRawS	2.36063	1.71665	0.360251	0.146813	0.0260768	443234.8486	3971736.456
non-optimal	0	166.643	6.42925	-0.99851	-0.054577	1.7118	3.42994	5.31717	2.32942	0.272355	CarbonateRawS	2.30109	1.65736	0.388001	0.133154	0.019	443294.8486	3971736.456
non-optimal	0	166.99	11.291	-0.999664	-0.0259259	-2.42151	31.8375	5.3642	2.35539	0.290689	CarbonateRawS	2.26141	1.61787	0.389	0.123939	0.0200997	443334.8486	3971736.456
optimal	1	132.435	1.49941	0.70666	0.707553	30.4435	-24.0624	4.83103	2.96085	0.0893588	CarbonateRawS	1.45185	0.81903	0.03	0.006	0.6023	444154.8486	3971736.456
optimal	1	132.373	1.20706	0.46214	-0.886807	-1.49388	0.706441	10.5286	2.97623	0.0986154	CarbonateRawS	1.43225	0.800081	0.05	0.007	0.614007	444174.8486	3971736.456
optimal	1	147.79	1.003	0.551531	-0.834155	2.04989	-9.72684	5.23323	3.15614	0.214947	CarbonateRawS	1.21755	0.596196	0.159812	0.041	0.765797	444394.8486	3971736.456
non-optimal	0	159.828	9.23053	0.806396	0.591377	-2.11824	30.4303	5.403	3.27256	0.299388	L-Iklin-Tad-Dawl	1.08203	0.474015	0.0275862	0.0268701	0.877568	444534.8486	3971736.456
non-optimal	0	159.991	6.85436	0.928064	0.37242	9.8634	-5.60596	3.30666	3.32329	0.327617	L-Iklin-Tad-Dawl	1.02432	0.425029	0.019105	0.0148661	0.887449	444594.8486	3971736.456
non-optimal	0	160.323	1.5065	-0.00790211	0.999969	-5.36304	0.949525	7.2242	3.3395	0.336752	L-Iklin-Tad-Dawl	1.00514	0.409353	0.0290689	0.029	0.872081	444614.8486	3971736.456
non-optimal	0	157.248	2.26562	0.861896	0.507085	-0.234607	-3.22533	6.0274	3.44208	0.390866	L-Iklin-Tad-Dawl	0.89082	0.325407	0.139058	0.0921792	0.784274	444734.8486	3971736.456
non-optimal	0	169.433	7.46842	-0.955244	0.295819	-20.9262	17.6327	7.40961	2.30672	0.226824	CarbonateRawS	2.36316	1.71978	0.362465	0.131928	0.0438292	443234.8486	3971756.456
non-optimal	0	171.1	32.2789	-0.90534	-0.424687	1.17662	5.54063	1.64751	2.3451	0.254468	CarbonateRawS	2.30368	1.66061	0.408001	0.113759	0.039	443294.8486	3971756.456
optimal	1	133.062	1.92761	0.294421	-0.955676	0.44738	-0.507821	8.07617	3.02039	0.0997296	CarbonateRawS	1.39737	0.76937	0.0919837	0.011	0.654221	444214.8486	3971756.456
optimal	1	152.957	7.90683	0.507415	-0.861702	-43.3845	40.1955	4.26084	3.2176	0.235	CarbonateRawS	1.16447	0.552603	0.0980816	0.0368782	0.824915	444454.8486	3971756.456
optimal	1	154.698	1.88129	0.967861	0.251486	0.587226	4.86732	6.90659	3.45276	0.373021	CarbonateRawS	0.897419	0.341541	0.147258	0.109659	0.770042	444734.8486	3971756.456
non-optimal	0	200.2	1.53241	-0.993859	-0.110655	3.37013	-1.29448	4.80925	2.05758	0.0196977	L-Iklin-Tad-Dawl	2.84199	2.19744	0.081	0.00282843	0.412662	442754.8486	3971776.456
optimal	1	137.798	1.68936	0.452414	0.891808	3.09315	-1.17626	4.71169	2.79795	0.0607454	CarbonateRawS	1.69504	1.06004	0.202	0.00141421	0.49005	443914.8486	3971776.456
optimal	1	136.674	0.93091	-0.651305	0.758816	-1.79274	0.578477	8.39887	2.82937	0.0403113	CarbonateRawS	1.65581	1.02173	0.162	0.00447214	0.527398	443954.8486	3971776.456
optimal	1	132.489	1.20288	0.0381109	0.999274	-1.07825	0.998475	5.7446	2.92185	0.0165529	CarbonateRawS	1.53837	0.907662	0.042	0.0434166	0.595689	444074.8486	3971776.456
optimal	1	131.688	0.291785	-0.685354	-0.72821	0.242219	1.03415	6.46806	2.98564	0.0540833	CarbonateRawS	1.46031	0.832544	0.037108	0.034	0.635457	444154.8486	3971776.456
optimal	1	132.331	2.26662	0.624566	-0.780972	2.58052	-1.18993	4.41751	3.01729	0.0724707	CarbonateRawS	1.42136	0.795343	0.0762955	0.032	0.658092	444194.8486	3971776.456
non-optimal	0	140.022	7.10645	-0.13505	-0.990839	1.05099	-5.78037	5.21609	3.13009	0.148385	CarbonateRawS	1.28555	0.66769	0.203002	0.0120416	0.748842	444334.8486	3971776.456
optimal	1	154.097	2.28276	0.848005	-0.529988	6.35388	-4.5882	4.41041	3.48102	0.364479	CarbonateRawS	0.885777	0.347462	0.172409	0.136883	0.741758	444754.8486	3971776.456
non-optimal	0	202.145	7.47495	-0.735231	-0.677817	1.77684	19.8753	4.31769	2.08356	0.00943398	L-Iklin-Tad-Dawl	2.82452	2.18046	0.10171	0.0305287	0.385188	442774.8486	3971796.456
non-optimal	0	199.007	8.01029	-0.593584	0.804772	-4.70773	-21.3749	3.14905	2.11288	0.033541	L-Iklin-Tad-Dawl	2.76499	2.12112	0.0980867	0.0638122	0.335037	442834.8486	3971796.456
non-optimal	0	197.37	3.63807	-0.301536	0.953455	1.78027	-1.5019	9.25673	2.12318	0.0416293	L-Iklin-Tad-Dawl	2.74515	2.10135	0.0919837	0.073736	0.319077	442854.8486	3971796.456
optimal	1	137.968	1.78083	-0.0902609	0.995918	-1.93636	2.04161	7.43152	2.81043	0.0778974	CarbonateRawS	1.69902	1.06586	0.202247	0.0167631	0.482979	443914.8486	3971796.456
optimal	1	137.391	1.85711	-0.691633	0.722249	0.4937	-0.524061	6.00325	2.82604	0.0677422	CarbonateRawS	1.67945	1.04679	0.182275	0.0212132	0.501866	443934.8486	3971796.456
optimal	1	136.909	0.81898	-0.947289	0.320381	-0.393979	-0.935666	12.2722	2.84171	0.0574543	CarbonateRawS	1.65989	1.02776	0.162308	0.0240832	0.520835	443954.8486	3971796.456
optimal	1	135.999	2.64786	0.405169	0.914242	3.31034	0.186864	4.26186	2.87218	0.0375766	CarbonateRawS	1.6208	0.989813	0.122409	0.0300167	0.558989	443994.8486	3971796.456
optimal	1	132.988	1.79447	0.395588	-0.918428	-1.26023	-0.181436	6.95387	3.06058	0.0762758	CarbonateRawS	1.38735	0.766531	0.104623	0.05004	0.698058	444234.8486	3971796.456
optimal	1	134.54	1.39094	0.320587	-0.947219	-3.96192	-0.276917	10.7262	3.07706	0.087367	CarbonateRawS	1.368	0.748392	0.12209	0.0492544	0.71044	444254.8486	3971796.456
optimal	1	136.117	3.07813	-0.0242615	-0.999706	-3.2091	-1.98687	7.05548	3.10907	0.109554	CarbonateRawS	1.32936	0.712411	0.158398	0.0414849	0.73621	444294.8486	3971796.456
non-optimal	0	143.588	8.65365	-0.539972	-0.841683	4.96361	7.2158	3.0707	3.17359	0.154616	CarbonateRawS	1.25232	0.64188	0.176343	0.0211896	0.791306	444374.8486	3971796.456
optimal	1	153.878	1.41669	0.761678	0.647956	2.40774	6.09731	6.2741	3.4911	0.346591	CarbonateRawS	0.893309	0.364815	0.180236	0.154353	0.727795	444754.8486	3971796.456
non-optimal	0	197.831	15.327	-0.800108	0.599856	-9.42134	-47.5927	2.48245	2.15061	0.0313847	L-Iklin-Tad-Dawl	2.72794	2.08475	0.11	0.099925	0.291015	442874.8486	3971816.456
optimal	1	137.169	1.9336	0.679431	-0.733739	-0.733131	-12.3664	4.57656	2.86962	0.0644981	CarbonateRawS	1.6447	1.01527	0.143171	0.0466905	0.534218	443974.8486	3971816.456
optimal	1	135.756	2.46398	-0.100749	0.994912	-0.484148	0.834211	5.02708	2.90006	0.0456508	CarbonateRawS	1.60574	0.977655	0.103238	0.052469	0.572878	444014.8486	3971816.456
optimal	1	134.077	3.40658	-0.12866	0.991689	1.19646	5.72527	4.70259	2.93179	0.0272947	CarbonateRawS	1.56683	0.940239	0.0633877	0.0646607	0.61171	444054.8486	3971816.456
optimal	1	133.303	4.28295	-0.276727	0.960948	2.79667	-4.22695	4.47297	2.94668	0.0178885	CarbonateRawS	1.5474	0.921613	0.043566	0.0760263	0.631181	444074.8486	3971816.456
optimal	1	132.169	4.65405	0.156187	0.987727	-5.97867	7.67947	5.48815	2.96268	0.008544	CarbonateRawS	1.52798	0.903045	0.0240416	0.0848999	0.64041	444094.8486	3971816.456
optimal	1	131.228	1.40013	0.775764	-0.631023	0.608609	-1.15683	10.1929	3.02507	0.0277849	CarbonateRawS	1.45046	0.82944	0.043566	0.073	0.679915	444174.8486	3971816.456
non-optimal	0	152.916	0.98755	0.999273	-0.0381309	3.18608	-4.36549	5.24876	3.40047	0.274492	CarbonateRawS	1.01211	0.450699	0.0834865	0.0997046	0.806601	444634.8486	3971816.456
optimal	1	154.462	7.78875	-0.370507	-0.92883	1.43629	36.3698	3.17746	3.46724	0.310717	CarbonateRawS	0.937934	0.402505	0.157115	0.152957	0.744073	444714.8486	3971816.456
optimal	1	153.751	1.42724	0.827944	0.560811	-0.739622	0.290346	6.48981	3.48459	0.319758	CarbonateRawS	0.919462	0.392084	0.173104	0.162413	0.728975	444734.8486	3971816.456
non-optimal	0	202.323	3.3586	-0.920546	-0.390634	37.6446	-37.5019	4.02366	2.0917	0.0503289	L-Iklin-Tad-Dawl	2.88917	2.24588	0.12713	0.0319061	0.417757	442714.8486	3971836.456
non-optimal	0	204.062	1.77329	-0.267094	0.963671	-1.94313	-9.34211	4.66317	2.1186	0.0262488	L-Iklin-Tad-Dawl	2.82973	2.18667	0.14151	0.0638122	0.366307	442774.8486	3971836.456
non-optimal	0	199.494	9.71289	-0.525986	0.850493	2.27629	-14.989	5.25581	2.15757	0.00509902	L-Iklin-Tad-Dawl	2.7505	2.1078	0.131381	0.108167	0.296057	442854.8486	3971836.456
non-optimal	0	195.812	23.8306	-0.861797	0.507254	28.6541	15.2248	2.00525	2.18813	0.0294109	L-Iklin-Tad-Dawl	2.69112	2.0487	0.135724	0.134078	0.247245	442914.8486	3971836.456
optimal	1	141.89	4.06365	-0.833793	0.552077	13.8282	0.617163	3.83257	2.82212	0.122589	CarbonateRawS	1.72715	1.09738	0.224629	0.0483839	0.451784	443894.8486	3971836.456
optimal	1	136.04	3.96786	-0.556034	0.831159	-1.28953	0.294329	4.54965	2.91236	0.0635059	CarbonateRawS	1.61044	0.984769	0.10648	0.0723395	0.568251	444014.8486	3971836.456
optimal	1	132.281	1.57665	-0.102667	-0.994716	1.11733	0.877766	4.78077	3.08454	0.0430116	CarbonateRawS	1.39792	0.784022	0.0890225	0.0900222	0.730154	444234.8486	3971836.456
non-optimal	0	137.746	5.9008	-0.310919	-0.950436	-6.37646	12.549	6.75353	3.14805	0.087367	CarbonateRawS	1.32125	0.713842	0.166208	0.075	0.779541	444314.8486	3971836.456
non-optimal	0	153.678	1.62704	0.659793	0.751447	-1.67959	-1.78182	7.52189	3.36085	0.229421	CarbonateRawS	1.07529	0.50629	0.025	0.0714213	0.844278	444574.8486	3971836.456
optimal	1	152.641	0.826036	0.182367	-0.98323	0.00819818	0.9222	6.12052	3.41101	0.256702	CarbonateRawS	1.01949	0.465929	0.085	0.113846	0.794786	444634.8486	3971836.456
optimal	1	152.376	1.54443	0.2966	-0.955002	-0.274388	-5.40439	4.80143	3.42817	0.265646	CarbonateRawS	1.001	0.453442	0.104809	0.127988	0.778617	444654.8486	3971836.456
non-optimal	0	203.411	2.05555	-0.11896	-0.992899	4.86612	-5.39847	4.51536	2.11866	0.0605392	L-Iklin-Tad-Dawl	2.87213	2.22945	0.152506	0.0595399	0.390591	442734.8486	3971856.456
non-optimal	0	203.965	2.85879	-0.895235	-0.445593	0.870717	-1.86061	4.1851	2.14639	0.0364005	TerraRossa	2.81275	2.17035	0.162	0.091526	0.338941	442794.8486	3971856.456
non-optimal	0	160.626	9.74241	0.925615	0.378466	-4.8529	7.5937	3.64328	2.53827	0.252161	CarbonateRawS	2.14221	1.50549	0.346152	0.002	0.0829277	443474.8486	3971856.456
optimal	1	143.069	0.625236	-0.603317	0.797501	0.00939158	-0.0363848	8.70165	2.80635	0.160181	CarbonateRawS	1.77065	1.14174	0.267167	0.0550273	0.407957	443854.8486	3971856.456
optimal	1	141.93	1.35816	-0.199504	-0.979897	-1.09319	6.95124	4.93001	2.85011	0.129495	CarbonateRawS	1.71232	1.08532	0.20837	0.0736817	0.466293	443914.8486	3971856.456
optimal	1	139.048	2.62324	-0.931386	0.364034	-0.129932	-0.866932	7.79758	2.8655	0.119365	CarbonateRawS	1.6929	1.06661	0.188939	0.0800062	0.485828	443934.8486	3971856.456
optimal	1	138.731	8.63152	0.555034	0.831828	43.2734	-47.3653	3.0733	2.89544	0.0997296	CarbonateRawS	1.65411	1.02932	0.150526	0.0863134	0.525004	443974.8486	3971856.456
optimal	1	137.398	10.595	-0.0585198	0.998286	12.1561	-11.9604	2.86445	2.91102	0.0903549	CarbonateRawS	1.63473	1.01075	0.131575	0.0891067	0.544637	443994.8486	3971856.456
optimal	1	135.505	1.17693	-0.245877	0.969301	-3.90374	2.66517	9.37734	2.94131	0.0718679	CarbonateRawS	1.59603	0.973781	0.0948103	0.0951262	0.583977	444034.8486	3971856.456
optimal	1	130.788	2.43277	0.808884	-0.587969	-0.358408	0.708181	6.13846	3.06572	0.00424264	CarbonateRawS	1.44193	0.82874	0.0451221	0.10458	0.724407	444194.8486	3971856.456
optimal	1	132.006	2.6613	0.531305	-0.847181	-0.0938614	2.22853	5.3554	3.09706	0.0264008	CarbonateRawS	1.40361	0.793379	0.0838153	0.0942444	0.746488	444234.8486	3971856.456
optimal	1	153.261	0.59964	0.5974	0.801943	0.00115538	-1.7063	5.74772	3.37234	0.211533	CarbonateRawS	1.08261	0.520663	0.0261725	0.0855628	0.833478	444574.8486	3971856.456
optimal	1	151.511	19.9192	0.600958	0.799281	19.3472	46.4957	2.20318	3.40529	0.229839	CarbonateRawS	1.04562	0.494095	0.0660681	0.113846	0.799878	444614.8486	3971856.456
optimal	1	151.555	18.9571	0.873089	-0.487561	21.5687	-24.8516	2.2567	3.43949	0.247758	CarbonateRawS	1.00871	0.469436	0.106042	0.14213	0.766893	444654.8486	3971856.456
optimal	1	151.69	2.3953	0.470729	0.882278	2.5368	2.20263	4.36223	3.47267	0.266055	CarbonateRawS	0.971801	0.447001	0.146031	0.170414	0.734605	444694.8486	3971856.456
optimal	1	151.767	1.26021	0.989737	0.142903	1.60897	-1.68846	5.00489	3.48873	0.275036	CarbonateRawS	0.953398	0.436726	0.165979	0.184556	0.718752	444714.8486	3971856.456
non-optimal	0	202.481	2.93991	-0.870759	-0.491711	0.318938	2.69168	4.15707	2.11068	0.103078	L-Iklin-Tad-Dawl	2.93438	2.292	0.160253	0.031	0.436395	442674.8486	3971876.456
non-optimal	0	203.275	0.929332	-0.948795	0.315891	0.104699	-1.82554	5.30953	2.1285	0.0869253	TerraRossa	2.89481	2.25262	0.165656	0.0626259	0.399651	442714.8486	3971876.456
non-optimal	0	204.156	2.67993	-0.0864868	0.996253	4.49502	16.1161	6.6477	2.14627	0.0707743	TerraRossa	2.85526	2.21326	0.178037	0.0870919	0.363595	442754.8486	3971876.456
non-optimal	0	204.352	2.79501	-0.997529	-0.0702609	1.39459	-1.75788	5.99946	2.15501	0.0626498	TerraRossa	2.83549	2.19359	0.181397	0.0976371	0.345892	442774.8486	3971876.456
non-optimal	0	159.36	3.8492	0.788122	0.615519	0.58227	-1.586	5.83287	2.55363	0.236008	CarbonateRawS	2.14611	1.51065	0.32982	0.017	0.0665733	443474.8486	3971876.456
non-optimal	0	155.696	27.0956	0.561611	0.827402	37.3952	-80.154	1.85826	2.59393	0.271442	CarbonateRawS	2.08735	1.45286	0.298297	0.00728011	0.109018	443534.8486	3971876.456
non-optimal	0	150.535	3.30644	0.150863	0.988555	0.50105	0.11958	5.64878	2.635	0.307002	CarbonateRawS	2.02866	1.39527	0.276371	0	0.157953	443594.8486	3971876.456
optimal	1	143.591	3.02478	-0.149295	0.988793	2.1941	-3.40283	4.12856	2.73293	0.238556	CarbonateRawS	1.89204	1.26175	0.273591	0.0275136	0.286965	443734.8486	3971876.456
optimal	1	143.179	0.487657	-0.573443	0.819245	0.000522348	-0.0116847	8.25703	2.82026	0.177341	CarbonateRawS	1.77536	1.14853	0.2714	0.0739256	0.403422	443854.8486	3971876.456
optimal	1	137.845	1.25343	-0.993779	0.111366	9.12279	-10.4222	5.01028	2.92443	0.108227	CarbonateRawS	1.63984	1.01842	0.139531	0.108904	0.541248	443994.8486	3971876.456
optimal	1	135.842	2.68836	-0.38924	0.921136	-12.4284	3.67267	6.64456	2.95458	0.0894427	CarbonateRawS	1.60126	0.981738	0.105119	0.112641	0.580818	444034.8486	3971876.456
optimal	1	132.103	3.47727	-0.0411192	0.999154	1.05301	2.23862	5.08746	3.00076	0.0614003	CarbonateRawS	1.54353	0.927238	0.0552178	0.0970155	0.640273	444094.8486	3971876.456
non-optimal	0	136.247	28.4365	-0.0797387	-0.996816	-24.3663	85.2025	3.74738	3.1574	0.0430116	CarbonateRawS	1.35251	0.751645	0.136795	0.0557136	0.798051	444294.8486	3971876.456
non-optimal	0	140.023	5.27846	-0.211447	-0.977389	0.0159603	3.7391	5.1793	3.17267	0.0546443	CarbonateRawS	1.33354	0.734772	0.156205	0.0493356	0.810386	444314.8486	3971876.456
optimal	1	153.349	6.08281	-0.287384	0.957815	0.811704	1.66467	3.42709	3.36812	0.1847	CarbonateRawS	1.10869	0.548935	0.008	0.0862148	0.840241	444554.8486	3971876.456
optimal	1	153.03	0.828199	0.928566	-0.371168	5.62664	-1.02924	5.42476	3.38392	0.193644	CarbonateRawS	1.09025	0.535397	0.0278927	0.0997046	0.823022	444574.8486	3971876.456
optimal	1	150.136	1.77219	0.942985	-0.332835	-0.976011	-4.57709	4.66379	3.4338	0.220925	CarbonateRawS	1.03485	0.497403	0.0872812	0.14213	0.772169	444634.8486	3971876.456
optimal	1	150.163	2.02512	0.995463	-0.0951487	-1.25568	-8.20606	4.53028	3.45088	0.22987	CarbonateRawS	1.01644	0.485726	0.107229	0.156272	0.755516	444654.8486	3971876.456
optimal	1	150.81	2.73373	0.803455	0.595366	-2.94369	12.692	4.2299	3.49998	0.257148	CarbonateRawS	0.96117	0.454192	0.167147	0.198698	0.706601	444714.8486	3971876.456
non-optimal	0	152.353	3.37142	0.315663	0.948871	0.796649	-0.836042	7.01557	2.62196	0.2672	CarbonateRawS	2.07201	1.43934	0.271553	0.0240208	0.113442	443554.8486	3971896.456
optimal	1	149.2	3.23525	0.104465	0.994529	0.979248	-5.25092	10.6826	2.66211	0.302711	CarbonateRawS	2.01347	1.38205	0.252073	0.021	0.16694	443614.8486	3971896.456
optimal	1	148.247	1.18378	0.614739	0.788731	0.0310329	0.678006	5.06747	2.67628	0.309524	CarbonateRawS	1.99398	1.363	0.248477	0.021587	0.185658	443634.8486	3971896.456
optimal	1	147.231	4.85763	0.195962	0.980612	4.59276	-7.14888	3.65338	2.69053	0.298429	CarbonateRawS	1.9745	1.34398	0.246457	0.022	0.204619	443654.8486	3971896.456
optimal	1	142.887	2.46495	-0.601748	-0.798686	31.4361	-29.4572	4.33354	2.77476	0.235308	CarbonateRawS	1.85782	1.23053	0.267081	0.061327	0.321044	443774.8486	3971896.456
optimal	1	143.309	0.354476	0.806337	-0.591456	0.00223544	-0.00539395	9.1638	2.78954	0.225178	CarbonateRawS	1.83842	1.21175	0.275485	0.0690797	0.340689	443794.8486	3971896.456
optimal	1	142.624	3.00776	0.381307	0.924449	-0.435452	-2.27414	4.13421	2.86248	0.174072	CarbonateRawS	1.74161	1.11845	0.239232	0.105304	0.439396	443894.8486	3971896.456
non-optimal	0	142.01	1.53011	0.0338395	0.999427	3.00416	-1.04552	4.81075	2.87666	0.163976	CarbonateRawS	1.72229	1.09993	0.220617	0.111629	0.459205	443914.8486	3971896.456
non-optimal	0	134.981	2.34343	-0.140223	0.99012	-9.57965	17.3521	6.4636	2.98267	0.0979439	CarbonateRawS	1.58752	0.971952	0.0994636	0.0879318	0.598222	444054.8486	3971896.456
non-optimal	0	134.106	3.86122	-0.98391	0.178667	-7.23807	20.568	8.10333	2.9973	0.0885494	CarbonateRawS	1.56835	0.953944	0.08005	0.0824621	0.618117	444074.8486	3971896.456
non-optimal	0	132.292	3.74507	-0.0543663	0.998521	0.724689	-2.22331	5.5239	3.01303	0.0791581	CarbonateRawS	1.54919	0.936018	0.0607289	0.0772787	0.63802	444094.8486	3971896.456
non-optimal	0	131.007	3.25681	0.274515	0.961583	-1.20275	0.997572	7.71806	3.02777	0.0697711	CarbonateRawS	1.53006	0.918178	0.0414849	0.0745453	0.657928	444114.8486	3971896.456
non-optimal	0	133.51	4.21301	-0.242224	-0.97022	1.78984	1.17186	4.48949	3.13767	0.00424264	CarbonateRawS	1.39678	0.796172	0.0931451	0.04998	0.790775	444254.8486	3971896.456
optimal	1	148.145	2.34596	0.999187	-0.0403169	-3.17865	-2.66443	7.09112	3.46156	0.211981	CarbonateRawS	1.02419	0.502285	0.108	0.170414	0.744503	444654.8486	3971896.456
optimal	1	150.81	0.893822	0.600057	-0.799957	0.403664	-8.35488	5.34849	3.52769	0.248204	CarbonateRawS	0.950529	0.463001	0.188	0.226982	0.67862	444734.8486	3971896.456
non-optimal	0	198.548	9.21796	-0.999632	0.0271181	62.0475	-45.9878	3.00649	2.09204	0.193941	L-Iklin-Tad-Dawl	3.07878	2.43687	0.112801	0.108	0.49328	442534.8486	3971916.456
non-optimal	0	197.68	4.1247	-0.868615	0.495488	2.95766	3.23995	4.51075	2.09958	0.186815	L-Iklin-Tad-Dawl	3.05901	2.4172	0.124471	0.088	0.512957	442554.8486	3971916.456
optimal	1	145.962	2.68939	0.35753	0.933902	-1.81	1.39587	6.32572	2.71864	0.304253	CarbonateRawS	1.9597	1.33145	0.226035	0.043566	0.219064	443674.8486	3971916.456
non-optimal	0	141.958	3.26602	-0.848486	0.529217	-5.63712	1.01877	5.15028	2.93522	0.152948	CarbonateRawS	1.66992	1.05289	0.177229	0.0982293	0.51671	443974.8486	3971916.456
non-optimal	0	134.65	14.2309	-0.959601	0.281363	12.0324	34.4643	3.25319	3.01059	0.106066	CarbonateRawS	1.57418	0.962897	0.0851645	0.0632455	0.616432	444074.8486	3971916.456
non-optimal	0	129.509	2.2882	0.436942	0.89949	1.12511	-0.225296	4.40803	3.05671	0.0779359	CarbonateRawS	1.51699	0.909907	0.0272029	0.052345	0.676305	444134.8486	3971916.456
non-optimal	0	199.268	16.1641	-0.597552	-0.80183	14.6293	-7.84232	3.8128	2.1031	0.219695	L-Iklin-Tad-Dawl	3.10163	2.4602	0.0848764	0.128062	0.477834	442514.8486	3971936.456
non-optimal	0	200.415	3.2571	0.135054	0.990838	9.682	-10.5862	4.05441	2.11741	0.205565	L-Iklin-Tad-Dawl	3.06214	2.42091	0.109604	0.0880909	0.516841	442554.8486	3971936.456
optimal	1	143.306	0.0654416	-0.561858	0.827234	-0.00255057	0.00355295	10.9587	2.84571	0.23914	CarbonateRawS	1.81003	1.18916	0.26331	0.121462	0.375645	443834.8486	3971936.456
optimal	1	143.242	0.31689	0.450195	0.89293	-0.0818188	0.0295703	10.0231	2.86056	0.228965	CarbonateRawS	1.79077	1.17073	0.27621	0.129244	0.395612	443854.8486	3971936.456
optimal	1	142.728	0.87475	-0.726709	0.686945	1.46366	-8.84823	5.37007	2.87448	0.21868	CarbonateRawS	1.77154	1.15236	0.273695	0.136971	0.415583	443874.8486	3971936.456
non-optimal	0	140.678	3.16648	-0.973583	-0.228334	0.553555	-0.180393	4.77583	2.97766	0.151954	CarbonateRawS	1.63741	1.02546	0.148368	0.0607454	0.555436	444014.8486	3971936.456
non-optimal	0	138.027	22.0453	-0.817825	0.575467	18.3779	-8.70343	2.0921	3.00857	0.13327	CarbonateRawS	1.59927	0.989854	0.109636	0.0494773	0.595407	444054.8486	3971936.456
non-optimal	0	135.815	15.4107	-0.958704	-0.284406	11.0924	1.41225	3.16988	3.02307	0.123879	CarbonateRawS	1.58024	0.972178	0.0902441	0.0439659	0.615393	444074.8486	3971936.456
non-optimal	0	129.331	3.65985	-0.448425	0.893821	3.6705	-3.64914	3.93754	3.069	0.094578	CarbonateRawS	1.52327	0.919723	0.0320156	0.0325576	0.675358	444134.8486	3971936.456
optimal	1	126.542	24.4213	0.23545	-0.971887	-3.93381	-10.1174	3.76937	3.09954	0.0724017	CarbonateRawS	1.48541	0.885285	0.006	0.0276586	0.715338	444174.8486	3971936.456
optimal	1	129.848	4.06789	-0.461648	-0.887063	21.1553	-7.37255	3.83152	3.11542	0.0612944	CarbonateRawS	1.46652	0.868245	0.0252982	0.0251794	0.735329	444194.8486	3971936.456
optimal	1	130.734	0.836135	-0.990692	0.136122	-9.42934	-5.45901	5.41522	3.13029	0.0502195	CarbonateRawS	1.44766	0.851334	0.044643	0.023	0.75532	444214.8486	3971936.456
optimal	1	147.768	2.73424	0.49322	0.869905	0.104088	1.43923	5.61601	3.43439	0.149372	CarbonateRawS	1.095	0.56943	0.049	0.158041	0.776122	444594.8486	3971936.456
optimal	1	147.647	0.267511	0.88183	-0.471568	1.70498	-0.206947	6.55492	3.4839	0.176649	CarbonateRawS	1.0391	0.536106	0.109	0.198698	0.723633	444654.8486	3971936.456
optimal	1	148.022	2.26327	0.119232	-0.992866	1.00087	-2.09972	5.51761	3.49973	0.185594	CarbonateRawS	1.01965	0.526051	0.129	0.21284	0.706403	444674.8486	3971936.456
non-optimal	0	201.443	5.14038	-0.995744	-0.0921674	24.9852	-12.6125	3.59651	2.12235	0.238439	L-Iklin-Tad-Dawl	3.10484	2.46401	0.0685055	0.130231	0.48283	442514.8486	3971956.456
optimal	1	143.556	4.7156	0.529593	0.848252	-5.41851	1.66767	8.99146	2.76151	0.303211	CarbonateRawS	1.95032	1.3265	0.187542	0.0872812	0.235009	443694.8486	3971956.456
optimal	1	143.3	0.412162	0.412294	0.911051	-0.0407964	-0.00722702	10.0739	2.80357	0.297215	CarbonateRawS	1.89246	1.27074	0.204088	0.109202	0.295007	443754.8486	3971956.456
non-optimal	0	137.301	0.790668	-0.971525	0.236935	-0.874044	8.12406	8.1102	3.03652	0.141524	CarbonateRawS	1.58652	0.981779	0.0950789	0.0247386	0.615003	444074.8486	3971956.456
optimal	1	147.721	1.94413	-0.813119	-0.582098	2.66087	1.86283	4.57113	3.49558	0.158761	CarbonateRawS	1.03466	0.553326	0.109	0.21284	0.71381	444654.8486	3971956.456
non-optimal	0	201.873	10.8588	-0.785429	-0.618951	-19.7187	14.5312	5.0365	2.13461	0.264246	L-Iklin-Tad-Dawl	3.12789	2.48756	0.0408044	0.154029	0.469601	442494.8486	3971976.456
non-optimal	0	202.952	6.73154	-0.97978	-0.200077	5.44017	-2.26247	3.32491	2.14833	0.25	L-Iklin-Tad-Dawl	3.08847	2.44839	0.0687968	0.115209	0.507666	442534.8486	3971976.456
non-optimal	0	202.943	0.485348	-0.382976	0.923758	2.61411	0.28409	5.95919	2.16268	0.234883	L-Iklin-Tad-Dawl	3.04906	2.40924	0.104547	0.0764003	0.497684	442574.8486	3971976.456
optimal	1	143.694	4.98916	0.766417	0.642343	0.761896	-2.12201	6.57097	2.76227	0.275182	CarbonateRawS	1.97489	1.35242	0.166048	0.103238	0.215671	443674.8486	3971976.456
optimal	1	143.397	2.35704	0.85453	0.519402	-2.01098	-1.75768	6.17011	2.87436	0.273542	CarbonateRawS	1.82122	1.20516	0.23335	0.149218	0.375385	443834.8486	3971976.456
non-optimal	0	143.62	11.5162	-0.720584	-0.693367	-14.3425	29.1984	6.30534	2.91768	0.24331	CarbonateRawS	1.76388	1.15081	0.274554	0.100419	0.435332	443894.8486	3971976.456
non-optimal	0	203.734	2.46464	-0.75034	0.661052	-1.01254	-1.5176	5.02681	2.15964	0.27577	L-Iklin-Tad-Dawl	3.11163	2.47209	0.0415933	0.139463	0.495101	442514.8486	3971996.456
non-optimal	0	203.966	3.86191	-0.927876	-0.372888	2.6681	-2.40697	6.4486	2.16628	0.268704	L-Iklin-Tad-Dawl	3.09195	2.45254	0.0600833	0.120071	0.504231	442534.8486	3971996.456
non-optimal	0	204.468	6.57469	-0.861652	0.5075	6.56376	-6.42758	3.3487	2.18052	0.25316	TerraRossa	3.05259	2.41346	0.0984937	0.0812158	0.480925	442574.8486	3971996.456
optimal	1	142.751	3.53578	0.165972	0.98613	2.34724	-1.39727	4.66527	2.77629	0.259401	CarbonateRawS	1.98033	1.35993	0.146055	0.123199	0.21816	443674.8486	3971996.456
optimal	1	142.183	1.39638	-0.828925	0.55936	-0.620768	4.55654	6.00086	2.81768	0.296108	CarbonateRawS	1.92275	1.30467	0.159411	0.12919	0.277478	443734.8486	3971996.456
optimal	1	142.929	0.885086	0.863257	-0.504764	-0.00758984	-0.0259004	8.57719	2.85975	0.311108	CarbonateRawS	1.86531	1.24985	0.191552	0.135823	0.337037	443794.8486	3971996.456
optimal	1	143.098	1.05451	0.812076	-0.583552	0.184395	-0.117729	8.17887	2.87327	0.30098	CarbonateRawS	1.84621	1.23169	0.205066	0.140431	0.356923	443814.8486	3971996.456
non-optimal	0	143.453	36.7942	-0.708371	-0.705841	-36.8339	78.0251	6.59653	2.91618	0.270407	CarbonateRawS	1.789	1.17754	0.250863	0.104623	0.416646	443874.8486	3971996.456
non-optimal	0	142.246	2.61757	-0.933348	-0.358973	10.0535	-5.22514	4.27338	2.98869	0.223607	CarbonateRawS	1.69406	1.08867	0.201792	0.0342053	0.516327	443974.8486	3971996.456
non-optimal	0	205.123	3.55597	-0.850227	-0.526415	16.1484	-17.0654	3.96641	2.19965	0.271544	TerraRossa	3.05624	2.41784	0.0928924	0.0858662	0.464423	442574.8486	3972016.456
optimal	1	140.856	4.65507	0.980604	-0.195998	5.82964	-0.368481	3.69617	2.83255	0.280332	CarbonateRawS	1.92854	1.31276	0.141322	0.109225	0.280845	443734.8486	3972016.456
optimal	1	141.99	3.58928	0.785423	-0.61896	3.12276	-4.3159	4.65021	2.84674	0.292606	CarbonateRawS	1.90944	1.29455	0.151433	0.109115	0.300456	443754.8486	3972016.456
non-optimal	0	143.228	1.17715	-0.37084	0.928697	-10.0727	-2.89805	5.07309	2.98874	0.250529	CarbonateRawS	1.71846	1.11582	0.226046	0.0302324	0.498271	443954.8486	3972016.456
optimal	1	105.206	1.02792	-0.84585	0.533421	0.540755	0.0997756	5.90183	5.47084	1.36152	XeroRendz	1.34553	0.488467	0.261429	0.928475	0.253539	447634.8486	3972016.456
non-optimal	0	205.831	4.83485	-0.859303	-0.511467	-3.30354	11.2991	6.49131	2.21753	0.289795	TerraRossa	3.06002	2.42238	0.0881192	0.0930215	0.448206	442574.8486	3972036.456
optimal	1	140.835	3.13189	0.843913	0.53648	1.53085	-2.38303	4.09369	2.90152	0.3136	CarbonateRawS	1.85589	1.24907	0.178807	0.101607	0.363255	443814.8486	3972036.456
optimal	1	141.561	3.87561	0.00574396	-0.999983	0.566837	3.27527	9.27372	2.91594	0.325161	CarbonateRawS	1.83598	1.23121	0.195274	0.106231	0.382824	443834.8486	3972036.456
non-optimal	0	145.988	1.20247	-0.207206	0.978297	1.12272	-2.06485	5.0518	2.95865	0.29625	CarbonateRawS	1.77625	1.17807	0.247814	0.066888	0.441762	443894.8486	3972036.456
non-optimal	0	145.734	20.1206	-0.605646	0.795734	-8.31118	3.08714	2.8854	2.97236	0.287021	CarbonateRawS	1.75634	1.1605	0.26603	0.0497393	0.461469	443914.8486	3972036.456
non-optimal	0	144.736	1.49226	0.806376	0.591403	0.26988	6.98833	5.52895	2.98673	0.3046	CarbonateRawS	1.75445	1.17027	0.258712	0.0396611	0.465225	443914.8486	3972056.456
non-optimal	0	218.245	10.2577	-0.509057	0.860733	-2.13971	-0.0385705	3.59068	2.56816	0.0870057	TerraRossa	2.95695	2.42609	0.194034	0.0968762	0.148098	442694.8486	3972416.456
non-optimal	0	218.476	3.64214	-0.952744	0.303774	9.96508	-8.0647	3.94241	2.58791	0.0986002	TerraRossa	2.93696	2.40766	0.213937	0.11039	0.128191	442714.8486	3972416.456
non-optimal	0	220.56	5.15473	0.0436825	-0.999045	2.69913	15.7164	4.28686	2.61166	0.0940213	TerraRossa	2.91755	2.39718	0.233	0.138658	0.110114	442734.8486	3972436.456
non-optimal	0	219.288	3.70668	-0.93414	-0.356908	1.19706	-0.653831	8.34363	2.50156	0.00806226	TerraRossa	3.03818	2.51534	0.114586	0.0812711	0.231355	442614.8486	3972456.456
non-optimal	0	219.672	5.32799	-0.846974	-0.531634	6.99314	-3.83755	3.56046	2.52023	0.0197231	TerraRossa	3.01819	2.49693	0.13435	0.0920869	0.211483	442634.8486	3972456.456
non-optimal	0	220.334	5.83095	-0.959227	-0.282636	1.65745	-3.20858	5.95459	2.44753	0.0420119	TerraRossa	3.09894	2.5784	0.0658027	0.0628013	0.292985	442554.8486	3972476.456
non-optimal	0	223.02	5.64585	-0.99995	-0.00999705	-19.4191	39.5301	5.80475	2.58199	0.0498197	TerraRossa	2.9391	2.43168	0.216541	0.153912	0.133634	442714.8486	3972476.456
non-optimal	0	221.891	3.99555	0.42507	-0.90516	-2.53143	11.3495	4.54267	2.47124	0.035	TerraRossa	3.05993	2.5495	0.110136	0.102801	0.255143	442594.8486	3972496.456
non-optimal	0	223.783	12.4725	0.0885319	0.996073	-10.6627	33.603	3.79544	2.53645	0.0102956	TerraRossa	2.98003	2.47637	0.182784	0.14734	0.176119	442674.8486	3972496.456
non-optimal	0	224.314	13.047	-0.892347	-0.451349	-15.3426	41.2919	4.03656	2.58646	0.0442945	TerraRossa	2.92012	2.42181	0.240354	0.182124	0.117277	442734.8486	3972496.456
non-optimal	0	207.177	5.28427	-0.944233	0.329277	6.17475	3.64027	3.56875	2.86182	0.175385	TerraRossa	2.54073	2.08323	0.232215	0.171828	0.115395	443114.8486	3972496.456
non-optimal	0	206.341	0.818021	0.0488849	-0.998804	-3.28914	8.28465	9.04804	2.87079	0.177477	TerraRossa	2.52077	2.06581	0.232106	0.151954	0.133701	443134.8486	3972496.456
non-optimal	0	222.467	7.79091	-0.960825	-0.277155	0.994158	-13.1202	3.17718	2.41025	0.0862148	TerraRossa	3.12091	2.61249	0.0856154	0.0590762	0.317456	442534.8486	3972516.456
non-optimal	0	223.746	3.29843	0.443981	0.896036	9.35912	-7.27144	4.04178	2.49206	0.0280179	TerraRossa	3.02107	2.52106	0.154693	0.142285	0.219258	442634.8486	3972516.456
non-optimal	0	225.285	4.58716	-0.521514	0.853243	7.44047	-6.62813	3.71093	2.59237	0.0362353	TerraRossa	2.90128	2.41223	0.265047	0.210354	0.101607	442754.8486	3972516.456
non-optimal	0	206.76	3.42222	0.988228	0.152989	9.07779	-11.5963	4.00485	2.88894	0.157537	TerraRossa	2.52208	2.07575	0.212116	0.149345	0.127577	443134.8486	3972516.456
non-optimal	0	224.124	8.09629	-0.57433	-0.818624	-7.0335	30.468	5.08414	2.48126	0.0444072	TerraRossa	3.0223	2.52937	0.165801	0.158808	0.223182	442634.8486	3972536.456
non-optimal	0	225.751	29.2347	-0.758528	-0.65164	-78.6757	90.6068	3.15479	2.51426	0.021095	TerraRossa	2.98238	2.4931	0.199324	0.180854	0.183967	442674.8486	3972536.456
non-optimal	0	227.77	2.15896	0.806759	-0.59088	-3.2049	10.5265	4.46623	2.54861	0	TerraRossa	2.94247	2.45694	0.234883	0.202744	0.144734	442714.8486	3972536.456
non-optimal	0	227.434	9.89695	-0.706787	0.707427	-22.5022	19.4046	4.32038	2.5647	0.00921954	TerraRossa	2.92251	2.43891	0.25316	0.213843	0.125172	442734.8486	3972536.456
non-optimal	0	208.763	0.829444	-0.242572	0.970133	10.18	-19.0391	5.42326	2.8394	0.129468	TerraRossa	2.60331	2.15514	0.204362	0.191638	0.0451221	443054.8486	3972536.456
non-optimal	0	206.24	1.1666	0.933615	0.358278	2.00285	-3.13021	5.0821	2.8921	0.135532	TerraRossa	2.54349	2.10309	0.19226	0.148839	0.10448	443114.8486	3972536.456
non-optimal	0	226.771	2.40266	-0.955136	0.296168	-0.379851	14.2961	9.69188	2.50296	0.0374433	TerraRossa	2.98376	2.50166	0.209976	0.197752	0.188215	442674.8486	3972556.456
non-optimal	0	224.35	4.22088	0.210141	0.977671	-3.64779	0.133335	6.19237	2.60469	0.025	TerraRossa	2.86408	2.39395	0.291172	0.26685	0.076844	442794.8486	3972556.456
non-optimal	0	210.003	2.48171	-0.158178	0.987411	-11.6698	1.88768	6.72465	2.81143	0.107564	TerraRossa	2.62482	2.1824	0.193424	0.196736	0.026	443034.8486	3972556.456
non-optimal	0	225.627	2.18606	-0.980231	-0.197856	-2.1543	1.41167	7.74958	2.44321	0.0884816	TerraRossa	3.04508	2.56443	0.179137	0.141905	0.251287	442614.8486	3972576.456
non-optimal	0	228.247	7.94879	0.925957	-0.37763	-3.21798	15.8952	3.85001	2.50981	0.0438292	TerraRossa	2.96533	2.49238	0.237844	0.221578	0.175114	442694.8486	3972576.456
non-optimal	0	228.83	9.33307	-0.530174	0.847889	-23.7155	20.5533	4.09247	2.56082	0.0128062	TerraRossa	2.90552	2.43867	0.287089	0.258213	0.121264	442754.8486	3972576.456
non-optimal	0	223.418	4.28489	0.160905	0.98697	2.49504	2.37907	4.87798	2.61222	0.0178885	TerraRossa	2.84572	2.38527	0.265364	0.295108	0.0756637	442814.8486	3972576.456
non-optimal	0	212.484	9.39999	0.841366	0.540466	-1.44645	-7.94975	4.0852	2.73278	0.0750267	TerraRossa	2.70622	2.26193	0.207338	0.254191	0.047927	442954.8486	3972576.456
non-optimal	0	201.11	6.74203	0.714413	0.699724	-8.19683	5.58796	5.40278	2.89015	0.0978673	TerraRossa	2.52695	2.10642	0.152161	0.105418	0.127577	443134.8486	3972576.456
non-optimal	0	199.201	14.0167	0.481587	0.876398	26.5243	-20.2942	2.57584	2.90834	0.0998499	TerraRossa	2.50704	2.08939	0.154379	0.0929139	0.147092	443154.8486	3972576.456
non-optimal	0	223.705	3.23245	-0.00176923	0.999998	-0.113813	2.71822	5.16064	2.36466	0.151238	TerraRossa	3.12642	2.64533	0.162388	0.0639531	0.333744	442534.8486	3972596.456
non-optimal	0	229.887	1.74264	0.231303	0.972882	-20.5397	0.0764326	5.77923	2.53253	0.0404969	TerraRossa	2.92713	2.46556	0.275632	0.263097	0.148946	442734.8486	3972596.456
non-optimal	0	226.909	7.44758	0.0393107	0.999227	0.103712	22.8881	5.30222	2.56642	0.0183576	TerraRossa	2.88728	2.42998	0.261123	0.285953	0.118089	442774.8486	3972596.456
non-optimal	0	222.239	7.50866	0.301229	0.953552	-10.1395	4.06184	5.16043	2.61815	0.00761577	TerraRossa	2.82752	2.37688	0.239353	0.323371	0.0764003	442834.8486	3972596.456
non-optimal	0	205.852	2.87678	0.680895	0.732381	1.02924	5.22541	9.60376	2.79228	0.067897	TerraRossa	2.6284	2.20245	0.15678	0.175285	0.0554617	443034.8486	3972596.456
non-optimal	0	223.975	2.45315	0.236281	-0.971685	-3.40939	-3.39413	6.53557	2.37026	0.155901	TerraRossa	3.10819	2.6358	0.186682	0.0858429	0.320351	442554.8486	3972616.456
non-optimal	0	225.266	1.62637	-0.242221	-0.970221	-3.19308	2.30314	9.18053	2.40347	0.132639	TerraRossa	3.06835	2.59979	0.201718	0.125447	0.282816	442594.8486	3972616.456
non-optimal	0	226.926	20.5101	-0.0174218	-0.999848	56.9568	-43.7757	2.17137	2.55583	0.0349857	TerraRossa	2.88912	2.43926	0.242528	0.302592	0.132231	442774.8486	3972616.456
non-optimal	0	218.3	1.8388	-0.911574	0.411135	3.49798	3.21264	4.62687	2.6422	0.00583095	TerraRossa	2.78959	2.35129	0.204436	0.313465	0.0805047	442874.8486	3972616.456
non-optimal	0	216.377	0.697452	0.255877	0.966709	-0.897239	-0.88198	5.5966	2.66007	0.0139284	TerraRossa	2.76969	2.33381	0.196064	0.294245	0.0789177	442894.8486	3972616.456
non-optimal	0	213.721	5.15411	-0.110021	0.993929	0.285154	4.31195	4.69244	2.67798	0.0221359	TerraRossa	2.74979	2.31638	0.187771	0.275136	0.078	442914.8486	3972616.456
non-optimal	0	208.802	3.0833	0.373738	0.927534	-2.3246	0.649341	10.06	2.72951	0.042	TerraRossa	2.69009	2.26433	0.162693	0.218769	0.0782624	442974.8486	3972616.456
non-optimal	0	205.902	3.0213	0.448423	0.893821	0.984854	-1.48707	4.82286	2.76564	0.0460109	TerraRossa	2.65031	2.22985	0.14654	0.182464	0.0701142	443014.8486	3972616.456
non-optimal	0	229.077	16.7156	0.44282	0.896611	58.6353	-59.4952	2.39104	2.46036	0.10633	TerraRossa	2.99059	2.53719	0.263685	0.207483	0.221054	442674.8486	3972636.456
non-optimal	0	226.462	5.44859	0.546822	-0.837249	-5.77948	-0.0620139	4.2311	2.51188	0.0737835	TerraRossa	2.93088	2.48397	0.238439	0.266865	0.174657	442734.8486	3972636.456
non-optimal	0	226.245	9.65315	0.823693	0.567036	-4.83969	-21.4764	2.95952	2.52954	0.0626817	TerraRossa	2.91099	2.46629	0.231193	0.286665	0.160515	442754.8486	3972636.456
non-optimal	0	224.542	2.38472	0.463298	0.886202	-6.09877	7.74095	8.42711	2.56379	0.0440114	TerraRossa	2.8712	2.43106	0.216668	0.326339	0.132654	442794.8486	3972636.456
non-optimal	0	221.668	17.0452	0.168751	0.985659	13.7649	-35.669	2.37033	2.59819	0.0277308	TerraRossa	2.83141	2.39597	0.202141	0.331267	0.110982	442834.8486	3972636.456
non-optimal	0	227.308	5.8394	-0.928134	0.372247	-4.83916	-5.40374	3.46823	2.44965	0.123709	TerraRossa	2.99262	2.54639	0.248244	0.211492	0.232863	442674.8486	3972656.456
non-optimal	0	212.465	1.65508	-0.92378	-0.382923	-9.82368	-3.41346	6.67811	2.65877	0.0134164	TerraRossa	2.75407	2.33631	0.151397	0.265669	0.118	442914.8486	3972656.456
non-optimal	0	210.552	1.49521	0.359353	0.933202	-0.474379	1.68627	5.93244	2.67564	0.00538516	TerraRossa	2.73421	2.31906	0.143108	0.245967	0.118828	442934.8486	3972656.456
non-optimal	0	208.497	1.49765	0.0630951	-0.998008	5.9128	4.30605	4.8322	2.71067	0.002	TerraRossa	2.69448	2.28471	0.12621	0.206737	0.115434	442974.8486	3972656.456
non-optimal	0	224.037	9.61291	0.229731	0.973254	16.3694	-22.4016	2.96377	2.33822	0.157436	TerraRossa	3.11407	2.66228	0.244806	0.101922	0.344536	442554.8486	3972676.456
non-optimal	0	212.867	8.51559	0.683897	0.729578	12.9101	-7.39174	4.18564	2.63157	0.0398121	TerraRossa	2.77629	2.36368	0.141693	0.283019	0.138521	442894.8486	3972676.456
non-optimal	0	210.352	3.91091	-0.689941	0.723865	3.78453	4.22398	3.871	2.66659	0.0234094	TerraRossa	2.73658	2.32929	0.124812	0.243187	0.138708	442934.8486	3972676.456
non-optimal	0	208.641	6.20008	0.70147	0.712699	-1.35047	5.7876	4.101	2.68475	0.0190263	TerraRossa	2.71673	2.31217	0.116469	0.223294	0.141156	442954.8486	3972676.456
non-optimal	0	223.945	2.99256	0.89315	0.449758	-0.273672	2.95814	6.21873	2.41277	0.168074	TerraRossa	3.01696	2.58277	0.229837	0.203443	0.27398	442654.8486	3972696.456
non-optimal	0	222.923	3.89232	0.854265	0.519838	-7.58028	18.2239	8.38664	2.42929	0.156984	TerraRossa	2.9971	2.56515	0.216391	0.222639	0.259509	442674.8486	3972696.456
non-optimal	0	220.015	1.82013	0.743191	0.66908	-4.50629	4.86108	6.24652	2.48145	0.124036	TerraRossa	2.93753	2.51252	0.183358	0.270766	0.217341	442734.8486	3972696.456
non-optimal	0	216.635	5.92612	0.784294	0.620389	3.05492	-2.80293	5.24514	2.55196	0.0906201	TerraRossa	2.85813	2.44288	0.153444	0.269032	0.174003	442814.8486	3972696.456
non-optimal	0	215.458	6.37709	0.994321	0.106421	12.3633	1.52037	3.37947	2.56878	0.0824621	TerraRossa	2.83829	2.42557	0.146185	0.272209	0.167335	442834.8486	3972696.456
non-optimal	0	214.168	6.44389	0.729063	0.684446	0.379547	2.80569	4.75526	2.58684	0.0742496	TerraRossa	2.81845	2.4083	0.138928	0.2768	0.162607	442854.8486	3972696.456
non-optimal	0	211.641	1.81071	-0.995481	-0.0949601	-12.0421	7.76072	12.9896	2.62186	0.0581378	TerraRossa	2.77877	2.37388	0.123438	0.282028	0.158455	442894.8486	3972696.456
non-optimal	0	224.337	0.636627	-0.0506743	0.998715	-2.60126	2.93463	5.68786	2.36811	0.153323	TerraRossa	3.05907	2.62747	0.247032	0.17088	0.317277	442614.8486	3972716.456
non-optimal	0	216.835	3.58452	0.977456	0.211141	2.36788	-5.1837	3.9584	2.50605	0.12524	TerraRossa	2.90035	2.48752	0.149308	0.247051	0.209755	442774.8486	3972716.456
non-optimal	0	213.874	2.37456	0.660964	0.750417	0.722658	-0.374449	5.06409	2.55901	0.100722	TerraRossa	2.84086	2.43568	0.127581	0.252622	0.18655	442834.8486	3972716.456
non-optimal	0	208.691	3.29706	0.947135	0.320835	2.87944	2.33927	4.04219	2.63051	0.0680294	TerraRossa	2.76158	2.36715	0.0970464	0.262429	0.178	442914.8486	3972716.456
non-optimal	0	219.29	2.56314	0.449588	0.893236	7.93466	-7.95431	4.29443	2.41728	0.161895	TerraRossa	2.98499	2.57682	0.159452	0.223772	0.288855	442694.8486	3972756.456
non-optimal	0	214.846	2.77153	-0.999912	-0.0132932	19.4025	-10.816	4.21615	2.48711	0.161771	TerraRossa	2.90579	2.50769	0.112161	0.20706	0.245106	442774.8486	3972756.456
non-optimal	0	219.633	1.54343	-0.704702	0.709504	-2.24163	-1.51226	5.90069	2.39003	0.134302	TerraRossa	3.00762	2.60412	0.163783	0.214462	0.317044	442674.8486	3972776.456
non-optimal	0	215.374	9.81343	-0.329201	0.94426	-6.44354	17.3419	5.02217	2.46118	0.176709	TerraRossa	2.92849	2.5351	0.104043	0.188664	0.27195	442754.8486	3972776.456
non-optimal	0	214.611	10.9195	-0.0898609	0.995954	15.6349	-24.6132	2.83357	2.47815	0.179922	TerraRossa	2.90871	2.51795	0.0939149	0.187067	0.263281	442774.8486	3972776.456
non-optimal	0	212.689	2.62997	0.480242	0.877136	-16.3271	8.29143	5.65495	2.51462	0.163686	TerraRossa	2.86917	2.48377	0.078924	0.189889	0.249722	442814.8486	3972776.456
non-optimal	0	211.017	1.38173	0.77027	0.637718	9.60397	8.6625	4.9128	2.53169	0.155467	TerraRossa	2.8494	2.46674	0.0716938	0.194366	0.244951	442834.8486	3972776.456
non-optimal	0	221.582	2.16897	-0.104157	0.994561	3.09597	-2.33005	4.4616	2.34531	0.0962549	TerraRossa	3.05013	2.60845	0.191128	0.204519	0.35866	442634.8486	3972796.456
non-optimal	0	211.405	1.55014	-0.46419	-0.885735	2.00034	-6.41488	4.79774	2.52242	0.173727	TerraRossa	2.85252	2.47733	0.0531413	0.175208	0.264577	442834.8486	3972796.456
non-optimal	0	209.937	4.61413	-0.35429	0.935135	2.93457	5.98785	3.70504	2.54079	0.165529	TerraRossa	2.83278	2.46042	0.0458803	0.182258	0.261612	442854.8486	3972796.456
non-optimal	0	207.871	3.2598	-0.989392	0.145269	-2.12912	3.155	5.43988	2.5764	0.149696	TerraRossa	2.79331	2.42675	0.0313209	0.201358	0.255	442894.8486	3972796.456
non-optimal	0	221.424	4.07828	0.17522	0.984529	-4.08149	4.10943	5.21525	2.33548	0.0792591	TerraRossa	3.05318	2.58861	0.184678	0.203907	0.373466	442634.8486	3972816.456
non-optimal	0	219.706	2.39731	-0.99052	0.137367	7.40607	0.419067	4.3614	2.37051	0.100404	TerraRossa	3.01367	2.58388	0.146731	0.180649	0.348421	442674.8486	3972816.456
non-optimal	0	217.711	8.09163	-0.262936	0.964813	-8.26176	6.32412	6.27431	2.40691	0.121594	TerraRossa	2.97418	2.57976	0.10959	0.16073	0.326369	442714.8486	3972816.456
non-optimal	0	209.803	6.02591	-0.942726	0.333567	-17.6297	16.1227	6.381	2.54878	0.175693	TerraRossa	2.81635	2.45442	0.0199249	0.173738	0.275	442874.8486	3972816.456
non-optimal	0	209.305	3.81351	-0.751265	0.660001	-4.87882	4.80136	7.1544	2.56714	0.16855	TerraRossa	2.79663	2.43768	0.0126491	0.185	0.255	442894.8486	3972816.456
non-optimal	0	219.943	3.29323	-0.704635	0.70957	-0.220869	8.33168	4.04336	2.36159	0.0834865	TerraRossa	3.01689	2.564	0.140407	0.164402	0.364742	442674.8486	3972836.456
non-optimal	0	218.421	15.1773	-0.260761	0.965403	-11.204	-13.4104	4.2845	2.39812	0.104623	TerraRossa	2.97744	2.55985	0.10246	0.142667	0.34374	442714.8486	3972836.456
non-optimal	0	217.037	2.86817	-0.77041	-0.637549	12.4393	-2.18468	4.18182	2.43358	0.125897	TerraRossa	2.938	2.55631	0.0648845	0.129437	0.326308	442754.8486	3972836.456
non-optimal	0	215.023	10.159	-0.543606	0.839341	17.9614	-12.573	2.90741	2.46913	0.147557	TerraRossa	2.89858	2.53252	0.0320156	0.127664	0.312923	442794.8486	3972836.456
non-optimal	0	219.951	2.52613	0.837619	-0.546254	-0.962506	6.22591	5.4076	2.37049	0.0771038	TerraRossa	3.00053	2.54196	0.115109	0.136484	0.370995	442694.8486	3972856.456
non-optimal	0	218.394	2.5433	-0.853448	0.521178	-0.33182	1.25967	8.17341	2.406	0.09827	TerraRossa	2.96113	2.53808	0.0771622	0.116078	0.352643	442734.8486	3972856.456
non-optimal	0	219.05	10.4506	-0.361293	0.932452	41.6718	-16.2261	2.87849	2.41583	0.0920869	TerraRossa	2.945	2.51645	0.0518652	0.0905207	0.363534	442754.8486	3972876.456
optimal	1	104.518	6.85909	-0.0305362	0.999534	9.13483	4.53354	3.30596	4.66173	0.387696	XeroRendz	0.562826	1.36693	0.001	0.527671	0.604884	445374.8486	3972936.456
optimal	1	103.523	3.53896	-0.985399	0.170261	0.607409	-1.08403	9.36485	4.6924	0.413304	XeroRendz	0.53678	1.32951	0.039	0.498515	0.600171	445414.8486	3972936.456
optimal	1	106.078	7.17495	-0.99817	0.0604762	2.91767	-7.6643	3.95363	4.66015	0.359539	XeroRendz	0.591078	1.37893	0.022	0.555911	0.627842	445354.8486	3972956.456
optimal	1	104.691	7.49334	-0.66673	-0.7453	-4.56257	10.5551	6.16103	4.72132	0.41076	XeroRendz	0.540456	1.30372	0.058	0.499196	0.618777	445434.8486	3972956.456
optimal	1	104.523	5.24098	-0.999079	0.0429073	-0.463498	-0.707638	7.01101	4.73723	0.423562	XeroRendz	0.528936	1.28501	0.078	0.486042	0.618098	445454.8486	3972956.456
optimal	1	106.603	5.52787	0.0467314	0.998908	-14.6202	-0.637075	6.92461	4.70293	0.369774	XeroRendz	0.580528	1.33457	0.018	0.54107	0.641938	445394.8486	3972976.456
optimal	1	104.846	2.90729	-0.816464	0.577397	-0.711009	1.83034	5.55454	4.78016	0.431645	XeroRendz	0.524798	1.24052	0.118	0.477448	0.638614	445494.8486	3972976.456
optimal	1	101.248	15.4462	0.0310149	0.999519	10.3152	-0.00122096	2.47432	4.85821	0.402558	XeroRendz	0.483256	1.14747	0.170558	0.427968	0.650713	445594.8486	3972976.456
optimal	1	108.78	1.9101	-0.39422	0.919016	-1.08252	-8.50821	4.5888	4.63999	0.290388	XeroRendz	0.661281	1.42345	0.0720347	0.627373	0.677324	445294.8486	3972996.456
optimal	1	107.967	14.0888	-0.104264	-0.99455	29.7944	26.2292	2.5705	4.70041	0.341604	XeroRendz	0.608616	1.34716	0.004	0.569348	0.664263	445374.8486	3972996.456
optimal	1	102.963	2.89645	0.0847418	0.996403	-12.8338	16.2663	7.53928	4.83996	0.434808	XeroRendz	0.51631	1.17732	0.17912	0.463376	0.663858	445554.8486	3972996.456
optimal	1	101.949	3.84734	-0.0029457	0.999996	-6.7976	3.0199	6.59549	4.85492	0.427954	XeroRendz	0.508897	1.15864	0.180136	0.454485	0.666804	445574.8486	3972996.456
optimal	1	98.2041	2.6778	-0.703768	0.71043	5.34914	2.64376	4.2506	4.91829	0.402244	CarbonateRawS	0.471773	1.08438	0.109041	0.423946	0.68433	445654.8486	3972996.456
non-optimal	0	190.562	3.16089	0.874568	0.484902	11.5186	-3.14512	4.08446	1.20772	0.0935094	TerraRossa	4.32895	2.52243	0.234691	0.234062	0.40093	441374.8486	3973016.456
non-optimal	0	190.018	25.0403	0.888215	0.459429	28.0061	-21.0448	1.94917	1.22136	0.106212	TerraRossa	4.3092	2.51752	0.237065	0.236603	0.387021	441394.8486	3973016.456
optimal	1	108.852	3.55371	-0.407423	-0.913239	-7.77053	-27.4559	3.96705	4.74403	0.351864	XeroRendz	0.601043	1.30295	0.0477598	0.557743	0.679915	445414.8486	3973016.456
optimal	1	106.924	0.428839	-0.806422	0.59134	17.004	-26.4309	6.08298	4.79032	0.38758	XeroRendz	0.569467	1.24594	0.105262	0.521725	0.678047	445474.8486	3973016.456
optimal	1	99.589	2.88245	-0.304264	0.952588	-5.31722	3.5344	5.78628	4.89879	0.433894	CarbonateRawS	0.510283	1.11413	0.13568	0.457369	0.693965	445614.8486	3973016.456
non-optimal	0	189.646	35.7775	0.999841	0.0178224	38.0395	81.2386	2.20888	1.1419	0.0274591	TerraRossa	4.4111	2.52432	0.2228	0.209955	0.449071	441294.8486	3973036.456
non-optimal	0	184.899	1.41194	0.120915	-0.992663	3.21092	-6.25715	4.89116	1.19337	0.0779872	CarbonateRawS	4.33211	2.50306	0.214756	0.214238	0.387072	441374.8486	3973036.456
non-optimal	0	190.382	2.8994	-0.832306	-0.554317	2.64909	-3.85116	4.17097	1.22116	0.103392	TerraRossa	4.29264	2.49333	0.221721	0.219347	0.358755	441414.8486	3973036.456
optimal	1	108.781	7.97434	-0.400246	-0.916408	-13.8686	-28.4431	4.25222	4.60554	0.208471	XeroRendz	0.746145	1.48734	0.13593	0.714365	0.732466	445214.8486	3973036.456
optimal	1	109.27	3.35309	-0.959176	-0.282811	-2.2325	-0.0649935	5.97121	4.62086	0.221269	XeroRendz	0.731856	1.47016	0.117175	0.698969	0.728128	445234.8486	3973036.456
optimal	1	109.771	2.0477	-0.564584	0.825375	0.872098	1.53738	6.71641	4.72614	0.310876	XeroRendz	0.640447	1.33532	0.0152315	0.598863	0.703907	445374.8486	3973036.456
optimal	1	106.991	3.49706	-0.760954	0.648806	-19.2997	-6.95001	5.08177	4.80257	0.3714	XeroRendz	0.587003	1.23971	0.111	0.538365	0.698046	445474.8486	3973036.456
optimal	1	101.632	2.82517	0.202493	0.979284	3.23776	1.08704	4.19695	4.87984	0.428546	XeroRendz	0.546494	1.14485	0.166784	0.490955	0.706306	445574.8486	3973036.456
optimal	1	100.426	3.9377	0.136441	0.990648	-1.60022	0.540588	4.96277	4.89582	0.441239	XeroRendz	0.537875	1.12599	0.148	0.483365	0.709639	445594.8486	3973036.456
non-optimal	0	184.855	34.5419	0.993656	-0.112459	48.8679	-111.096	1.56154	1.11301	0	TerraRossa	4.43403	2.51085	0.210618	0.189	0.448486	441274.8486	3973056.456
non-optimal	0	182.961	1.64242	0.299838	-0.95399	-0.545484	-0.594312	6.34932	1.12597	0.0120416	TerraRossa	4.41429	2.50513	0.203666	0.19	0.437659	441294.8486	3973056.456
optimal	1	109.98	1.55987	-0.999211	-0.0397128	1.61831	-4.28303	4.79148	4.58985	0.167475	XeroRendz	0.788957	1.50841	0.166355	0.68467	0.761078	445174.8486	3973056.456
optimal	1	110.236	2.93333	-0.758678	0.651466	26.3495	-33.1658	4.15931	4.75512	0.308196	XeroRendz	0.645394	1.31056	0.040025	0.601429	0.721502	445394.8486	3973056.456
optimal	1	107.979	1.53801	-0.125665	-0.992073	-17.6464	24.9027	5.49874	4.80106	0.343421	XeroRendz	0.614144	1.25294	0.0974166	0.566072	0.718084	445454.8486	3973056.456
optimal	1	101.507	2.67281	0.981348	0.192239	3.39846	-9.40214	4.25247	4.89281	0.413052	CarbonateRawS	0.565417	1.13842	0.159314	0.509389	0.726077	445574.8486	3973056.456
optimal	1	183.056	0.417627	0.254786	-0.966997	2.56111	-0.704273	6.10947	1.15104	0.0344093	CarbonateRawS	4.35842	2.46953	0.174011	0.171945	0.377021	441354.8486	3973076.456
non-optimal	0	185.09	2.27223	-0.662045	-0.749464	-0.681458	-4.96307	4.41504	1.17821	0.0596657	CarbonateRawS	4.319	2.45934	0.178101	0.177133	0.345579	441394.8486	3973076.456
non-optimal	0	198.644	15.3525	0.506722	-0.862109	15.0942	-45.7396	2.48071	1.22073	0.0978008	TerraRossa	4.25989	2.4452	0.1997	0.184838	0.302233	441454.8486	3973076.456
optimal	1	109.848	16.3339	-0.620478	-0.784224	-21.8554	66.3626	10.1153	4.58868	0.139313	XeroRendz	0.817223	1.51378	0.178059	0.657094	0.78542	445154.8486	3973076.456
optimal	1	111.612	0.457621	-0.288403	0.957509	10.798	8.87993	6.01802	4.64738	0.190536	XeroRendz	0.76064	1.44776	0.103121	0.691694	0.767175	445234.8486	3973076.456
optimal	1	112.122	2.78148	-0.986978	-0.160858	-1.59497	1.3393	5.31117	4.67696	0.216148	XeroRendz	0.733984	1.4153	0.0657951	0.696503	0.759524	445274.8486	3973076.456
optimal	1	112.343	18.6115	-0.947515	-0.319712	-10.3644	38.5187	3.66278	4.69232	0.228954	XeroRendz	0.721119	1.39921	0.0470106	0.682464	0.756235	445294.8486	3973076.456
optimal	1	111.885	2.12065	0.592854	-0.80531	-7.74284	7.27562	8.5272	4.72212	0.254566	XeroRendz	0.6964	1.36331	0.00948683	0.655314	0.749497	445334.8486	3973076.456
optimal	1	107.814	3.89194	0.0248109	0.999692	-12.9588	5.85686	6.51494	4.81344	0.327245	XeroRendz	0.631706	1.24739	0.10316	0.582818	0.738082	445454.8486	3973076.456
optimal	1	181.089	24.0444	0.580978	-0.81392	42.3328	-104.951	1.99518	1.09562	0.0180278	CarbonateRawS	4.42095	2.46679	0.166012	0.15	0.416779	441294.8486	3973096.456
optimal	1	184.051	2.00239	-0.988345	0.152231	3.80956	-6.09034	4.54158	1.13596	0.019105	CarbonateRawS	4.36184	2.45024	0.154013	0.152069	0.365548	441354.8486	3973096.456
non-optimal	0	191.344	6.72744	0.238651	-0.971105	19.3622	-1.4859	3.32552	1.19167	0.0696563	CarbonateRawS	4.28307	2.43031	0.172627	0.162364	0.3023	441434.8486	3973096.456
optimal	1	112.474	3.52214	-0.999677	0.0254102	-1.55638	2.77788	4.66915	4.61672	0.136781	XeroRendz	0.816709	1.48606	0.152279	0.651255	0.799893	445174.8486	3973096.456
optimal	1	113.229	6.9172	-0.999966	-0.00818967	9.11333	-1.1543	3.29744	4.6764	0.187971	XeroRendz	0.76219	1.41989	0.0774726	0.675041	0.782737	445254.8486	3973096.456
optimal	1	111.848	3.60437	-0.307186	0.951649	-2.77734	-2.3623	6.51781	4.75112	0.251978	XeroRendz	0.700951	1.33906	0.0152315	0.65766	0.766084	445354.8486	3973096.456
optimal	1	109.821	4.86431	-0.459403	0.888228	10.4653	-11.0359	3.65199	4.79556	0.287606	XeroRendz	0.66871	1.28085	0.0711688	0.621641	0.759714	445414.8486	3973096.456
optimal	1	107.715	1.42088	0.969274	0.245985	-3.9719	-13.0288	4.88485	4.82675	0.311079	XeroRendz	0.64941	1.24213	0.10911	0.599764	0.75808	445454.8486	3973096.456
optimal	1	105.504	2.85571	0.915371	0.40261	-7.89925	13.6004	7.92385	4.85704	0.332824	XeroRendz	0.631962	1.2035	0.147258	0.579825	0.758517	445494.8486	3973096.456
optimal	1	105.152	16.1606	-0.816506	-0.577338	-13.8675	42.3169	3.11987	4.87171	0.344401	CarbonateRawS	0.624	1.18422	0.166379	0.570646	0.759518	445514.8486	3973096.456
optimal	1	175.373	14.8256	-0.520269	-0.854002	6.72581	9.7501	2.5173	1.01657	0.0903383	CarbonateRawS	4.52289	2.47841	0.210238	0.128	0.398422	441194.8486	3973116.456
optimal	1	178.645	14.2476	-0.888106	-0.459638	-12.0065	30.1261	4.75605	1.05422	0.0587963	CarbonateRawS	4.46379	2.4595	0.168404	0.129	0.410183	441254.8486	3973116.456
optimal	1	189.155	30.8645	-0.902383	-0.430936	16.3864	-41.9861	2.396	1.13442	0.0162788	CarbonateRawS	4.34566	2.4257	0.135204	0.134837	0.337854	441374.8486	3973116.456
non-optimal	0	196.412	21.2068	0.966447	-0.256864	-1.88872	14.8608	4.21426	1.22192	0.0857555	CarbonateRawS	4.22764	2.39744	0.190979	0.151608	0.245734	441494.8486	3973116.456
non-optimal	0	198.762	22.9134	0.734826	-0.678256	19.9626	-36.6551	4.53412	1.23738	0.0957706	TerraRossa	4.20798	2.39328	0.183175	0.155541	0.232863	441514.8486	3973116.456
optimal	1	120.634	6.79288	0.768526	0.639819	2.07834	2.68793	4.0089	4.4572	0.005	CarbonateRawS	0.980659	1.56065	0.334368	0.544255	0.872425	444974.8486	3973116.456
optimal	1	113.313	2.05818	0.421934	-0.906627	13.0049	-23.662	4.51407	4.61666	0.108577	XeroRendz	0.844993	1.49198	0.163866	0.623485	0.824139	445154.8486	3973116.456
optimal	1	113.786	2.37456	-0.952105	-0.305772	4.24496	0.645408	4.37094	4.6902	0.172595	XeroRendz	0.77744	1.4085	0.0703847	0.655348	0.802395	445254.8486	3973116.456
optimal	1	108.996	4.10428	-0.435472	0.900202	-1.2197	1.96404	5.43202	4.82455	0.283212	XeroRendz	0.676412	1.2566	0.0970824	0.627309	0.778617	445434.8486	3973116.456
optimal	1	107.386	8.77555	-0.455765	0.8901	0.376978	3.14263	5.69555	4.84012	0.294478	XeroRendz	0.667243	1.23718	0.115694	0.616893	0.778078	445454.8486	3973116.456
optimal	1	106.481	5.00948	0.863014	0.505179	-0.306139	9.52662	4.31559	4.85468	0.305085	XeroRendz	0.658495	1.21777	0.134406	0.606957	0.778041	445474.8486	3973116.456
optimal	1	104.888	2.87678	0.124863	0.992174	3.44013	-6.66043	4.17881	4.90067	0.341485	CarbonateRawS	0.635308	1.15968	0.173626	0.580273	0.780966	445534.8486	3973116.456
optimal	1	175.152	0.869105	-0.545677	-0.837996	-0.871766	0.135314	13.0409	1.00139	0.107782	CarbonateRawS	4.52636	2.45951	0.198091	0.108	0.387	441194.8486	3973136.456
optimal	1	177.835	10.433	-0.903018	0.429602	13.2144	-10.9158	3.97883	1.02633	0.0868332	CarbonateRawS	4.48699	2.44666	0.166973	0.108227	0.38824	441234.8486	3973136.456
non-optimal	0	188.637	11.6031	-0.869818	0.493372	36.1287	-7.98597	2.77125	1.15033	0.0261725	CarbonateRawS	4.30996	2.39626	0.127906	0.120208	0.293437	441414.8486	3973136.456
optimal	1	127.817	5.79601	0.305936	0.952052	1.23365	14.4676	3.47574	4.37554	0.0704344	CarbonateRawS	1.05681	1.56792	0.3872	0.505542	0.915514	444894.8486	3973136.456
optimal	1	122.675	4.94649	-0.0570037	0.998374	-9.18305	12.9552	4.73377	4.41456	0.0453431	CarbonateRawS	1.0246	1.55488	0.354565	0.513939	0.90333	444934.8486	3973136.456
optimal	1	115.401	5.57916	-0.921223	0.389034	-2.15458	9.07818	4.61273	4.55189	0.0420119	XeroRendz	0.916719	1.511	0.234047	0.56506	0.861977	445074.8486	3973136.456
optimal	1	115.048	3.97602	-0.554151	-0.832416	-25.763	43.4882	6.94548	4.61117	0.0804301	XeroRendz	0.873277	1.49523	0.176162	0.595762	0.848555	445134.8486	3973136.456
optimal	1	114.718	2.97597	-0.968993	0.247089	3.02775	-2.25408	4.14486	4.64377	0.106042	XeroRendz	0.845443	1.46439	0.138192	0.618622	0.838802	445174.8486	3973136.456
optimal	1	112.425	2.04074	-0.0920846	0.995751	-1.93386	-0.102045	8.07794	4.77741	0.219968	XeroRendz	0.73423	1.3153	0.0291548	0.661272	0.805683	445354.8486	3973136.456
optimal	1	109.487	1.93954	0.026016	0.999662	-3.56763	3.44836	10.852	4.82161	0.255204	XeroRendz	0.703515	1.26735	0.0853815	0.654918	0.799628	445414.8486	3973136.456
optimal	1	105.744	3.48376	-0.99986	0.0167173	-6.04303	3.38996	8.24966	4.91303	0.32676	CarbonateRawS	0.654107	1.15472	0.166388	0.598629	0.800892	445534.8486	3973136.456
non-optimal	0	178.772	7.9887	-0.633009	0.774144	5.27761	14.5977	3.15179	0.998265	0.114978	CarbonateRawS	4.51025	2.43408	0.170294	0.088	0.367165	441214.8486	3973156.456
non-optimal	0	187.031	29.7533	-0.937623	-0.347653	-10.8668	9.28243	2.84599	1.05076	0.0643817	CarbonateRawS	4.43159	2.40937	0.112606	0.09	0.376145	441294.8486	3973156.456
non-optimal	0	191.635	1.19022	-0.986436	-0.164144	1.15727	-1.08272	5.06204	1.16584	0.0310644	CarbonateRawS	4.27442	2.3673	0.135772	0.105546	0.249128	441454.8486	3973156.456
optimal	1	125.233	4.92077	0.541125	0.840942	1.55491	-6.15459	3.6404	4.3717	0.0860523	CarbonateRawS	1.06861	1.54902	0.375618	0.485853	0.896619	444894.8486	3973156.456
optimal	1	123.605	4.78674	0.362679	0.931914	2.99119	-9.26925	3.66815	4.39055	0.0734098	CarbonateRawS	1.05262	1.54251	0.359323	0.48983	0.890194	444914.8486	3973156.456
optimal	1	122.003	4.65126	0.225114	0.974332	2.45116	-0.999614	3.69699	4.41075	0.0608769	CarbonateRawS	1.03677	1.53595	0.342934	0.494584	0.884175	444934.8486	3973156.456
optimal	1	117.267	5.70637	-0.753758	0.657153	6.72222	-9.12556	3.49143	4.52932	0.0141421	XeroRendz	0.944972	1.49764	0.246603	0.538046	0.857021	445054.8486	3973156.456
optimal	1	116.791	3.55013	-0.345978	0.938243	-3.47639	-4.79322	3.96806	4.54819	0.0268701	XeroRendz	0.930297	1.49182	0.229201	0.547515	0.854052	445074.8486	3973156.456
optimal	1	115.728	1.7911	-0.987614	-0.156903	1.79491	-2.68736	4.65317	4.62776	0.0778974	XeroRendz	0.873712	1.46719	0.151585	0.590672	0.846809	445154.8486	3973156.456
optimal	1	116.099	1.34209	0.722315	0.691564	16.4969	-11.7364	4.94191	4.66688	0.103479	XeroRendz	0.846837	1.43683	0.112929	0.607586	0.846005	445194.8486	3973156.456
optimal	1	111.574	3.19002	-0.184165	0.982895	-1.21306	-0.1129	7.50925	4.8054	0.215541	XeroRendz	0.740711	1.28736	0.0550273	0.649401	0.823046	445374.8486	3973156.456
non-optimal	0	197.979	0.632085	0.996606	-0.0823164	0.5763	1.32551	5.69502	1.06465	0.0544059	CarbonateRawS	4.39603	2.37872	0.077201	0.071	0.346562	441334.8486	3973176.456
non-optimal	0	197.013	3.70932	-0.949691	0.313189	0.12142	-0.115091	5.86999	1.09317	0.0290689	TerraRossa	4.35677	2.3678	0.0761577	0.0754255	0.309492	441374.8486	3973176.456
non-optimal	0	197.048	1.62079	-0.812059	0.583576	-1.0613	-1.42598	5.44629	1.1234	0.00538516	TerraRossa	4.31751	2.35751	0.0940213	0.0805047	0.273249	441414.8486	3973176.456
non-optimal	0	201.648	27.5552	-0.782836	-0.622228	33.4459	-69.9416	2.53173	1.2309	0.0638122	TerraRossa	4.18024	2.32654	0.114337	0.100125	0.161075	441554.8486	3973176.456
optimal	1	129.923	12.5708	0.515949	0.85662	12.6054	-23.6144	2.68872	4.32912	0.126657	CarbonateRawS	1.11268	1.54322	0.396676	0.460405	0.892101	444854.8486	3973176.456
optimal	1	118.115	2.14429	-0.580966	-0.813928	-7.07086	7.69736	8.08397	4.6042	0.049679	XeroRendz	0.901983	1.45648	0.166138	0.562755	0.827964	445134.8486	3973176.456
optimal	1	115.131	5.69124	-0.437231	0.899349	-2.02259	25.2426	5.44001	4.77341	0.164027	XeroRendz	0.789616	1.32518	0.00608276	0.610902	0.835108	445314.8486	3973176.456
optimal	1	112.788	2.33207	-0.675974	0.736925	6.6968	-7.18565	4.38902	4.80389	0.187609	XeroRendz	0.768149	1.29211	0.0433244	0.623603	0.841929	445354.8486	3973176.456
optimal	1	108.904	4.61194	-0.650517	0.759492	0.0235893	9.27347	5.90274	4.86326	0.232974	CarbonateRawS	0.729888	1.2272	0.118106	0.653478	0.838573	445434.8486	3973176.456
non-optimal	0	198.289	2.72932	0.52975	-0.848154	4.76673	7.7895	4.23152	1.15479	0.0067082	TerraRossa	4.26263	2.32378	0.129283	0.0692315	0.210867	441474.8486	3973196.456
non-optimal	0	199.264	1.08392	0.961768	0.273867	1.61116	3.31861	5.15562	1.20209	0.0366197	TerraRossa	4.20387	2.31089	0.101553	0.0812158	0.161199	441534.8486	3973196.456
non-optimal	0	203.857	3.37174	-0.323514	-0.946223	-32.8336	29.1293	6.79233	1.25051	0.0714003	TerraRossa	4.14514	2.29949	0.0935575	0.0562228	0.121264	441594.8486	3973196.456
non-optimal	0	184.827	18.1377	0.976832	0.214006	3.50472	-6.21055	6.19594	4.03052	0.0746525	CarbonateRawS	1.37604	1.63688	0.28873	0.31197	0.912921	444554.8486	3973196.456
optimal	1	138.397	29.6102	0.859553	0.511046	-18.2857	24.474	2.44633	4.26611	0.180069	CarbonateRawS	1.17307	1.54393	0.426952	0.438	0.898468	444794.8486	3973196.456
optimal	1	133.585	6.09125	0.587258	0.809399	-3.50354	-9.52314	3.4257	4.28498	0.167431	CarbonateRawS	1.15679	1.53741	0.419509	0.438056	0.889812	444814.8486	3973196.456
optimal	1	124.955	4.88594	0.635786	0.771866	-2.0806	0.807888	10.5381	4.3443	0.12963	CarbonateRawS	1.1087	1.51777	0.368879	0.443095	0.866098	444874.8486	3973196.456
optimal	1	121.388	3.53962	-0.995326	-0.0965748	1.93391	2.81968	6.36893	4.40364	0.0920054	XeroRendz	1.06182	1.49814	0.319833	0.456041	0.845982	444934.8486	3973196.456
optimal	1	120.882	4.16467	0.00909562	0.999959	-9.54143	6.74122	6.58051	4.46301	0.054037	XeroRendz	1.01631	1.47851	0.270858	0.476249	0.829726	444994.8486	3973196.456
optimal	1	120.578	4.59687	-0.994831	0.101548	-5.82383	10.6435	8.67862	4.4819	0.0412311	XeroRendz	1.00149	1.47204	0.25461	0.484451	0.825206	445014.8486	3973196.456
optimal	1	120.055	4.83335	-0.978236	-0.207493	-1.11623	8.66618	5.73785	4.5224	0.0156205	XeroRendz	0.972385	1.45949	0.2222	0.502845	0.81756	445054.8486	3973196.456
optimal	1	120.111	2.71397	0.115227	0.993339	-2.77177	-0.655378	6.43439	4.5413	0.00282843	XeroRendz	0.95813	1.45352	0.206306	0.512965	0.814448	445074.8486	3973196.456
optimal	1	119.619	1.36301	-0.712809	0.701358	-6.55276	6.05406	6.87236	4.60072	0.0344093	XeroRendz	0.916653	1.43712	0.158836	0.546601	0.808013	445134.8486	3973196.456
optimal	1	117.215	2.58943	0.519195	0.854656	14.0907	-5.80984	4.28421	4.73855	0.123988	XeroRendz	0.828742	1.3478	0.0254951	0.581138	0.810262	445274.8486	3973196.456
optimal	1	115.673	7.19278	-0.407408	0.913246	-0.107334	0.600674	4.35659	4.77776	0.147872	XeroRendz	0.806333	1.31414	0.0123693	0.591778	0.815331	445314.8486	3973196.456
optimal	1	111.98	3.13101	-0.315192	0.949028	4.97815	-9.09656	4.09398	4.83189	0.183216	XeroRendz	0.775379	1.26429	0.0690797	0.612239	0.826514	445374.8486	3973196.456
optimal	1	110.164	2.38826	-0.338051	0.941128	-1.25485	-1.3197	10.0385	4.86149	0.205322	CarbonateRawS	0.756686	1.23153	0.106569	0.627391	0.83628	445414.8486	3973196.456
optimal	1	109.546	1.69646	-0.647525	0.762044	-4.49942	3.41684	8.51415	4.87686	0.216453	CarbonateRawS	0.747914	1.21531	0.12516	0.635007	0.837435	445434.8486	3973196.456
optimal	1	108.042	0.300216	-0.233714	0.972305	1.48535	-0.995732	6.43957	4.90667	0.241934	CarbonateRawS	0.731694	1.18322	0.162585	0.650664	0.840724	445474.8486	3973196.456
non-optimal	0	192.364	23.988	-0.80878	-0.588111	-0.579445	-0.953285	1.99783	0.979646	0.136033	TerraRossa	4.48224	2.36443	0.107517	0.029	0.311127	441254.8486	3973216.456
non-optimal	0	198.944	3.69003	-0.981557	-0.191168	-8.33657	10.3493	7.73597	1.1419	0.00984886	TerraRossa	4.26669	2.30431	0.122123	0.0496488	0.201854	441474.8486	3973216.456
non-optimal	0	199.211	2.18692	-0.809566	-0.587029	-2.37073	2.04822	5.83964	1.17438	0.00943398	TerraRossa	4.22754	2.29547	0.0956713	0.0574891	0.166208	441514.8486	3973216.456
non-optimal	0	201.1	2.8375	-0.609844	-0.792521	-4.72885	12.3763	4.88573	1.18972	0.0197231	TerraRossa	4.20798	2.2913	0.083863	0.0616117	0.149215	441534.8486	3973216.456
non-optimal	0	205.308	12.6468	-0.417364	0.908739	4.44548	-4.68691	3.37564	1.25552	0.067424	TerraRossa	4.12976	2.27631	0.0809506	0.0283019	0.0939415	441614.8486	3973216.456
optimal	1	177.712	6.26905	0.999978	0.00669854	-1.44745	3.12104	4.08985	4.0455	0.0723464	CarbonateRawS	1.36876	1.61016	0.314353	0.301869	0.903872	444574.8486	3973216.456
optimal	1	147.961	28.1711	0.331645	0.943404	-1.01653	6.18867	8.03514	4.22335	0.188854	CarbonateRawS	1.2173	1.53874	0.436079	0.411779	0.899314	444754.8486	3973216.456
optimal	1	128.497	27.7771	0.557585	0.83012	7.05714	-48.5329	2.52231	4.30158	0.170414	CarbonateRawS	1.15262	1.51195	0.392209	0.418871	0.863276	444834.8486	3973216.456
optimal	1	120.481	2.84531	-0.965411	-0.260733	5.20576	2.80556	4.18983	4.63654	0.0445982	XeroRendz	0.905479	1.40802	0.115	0.546188	0.786184	445174.8486	3973216.456
optimal	1	119.923	4.52197	0.644224	0.764837	-9.07382	11.2242	6.29025	4.65682	0.0573847	XeroRendz	0.892845	1.39733	0.0982344	0.54787	0.786006	445194.8486	3973216.456
optimal	1	119.695	3.3507	-0.999926	0.0121747	2.12455	1.21131	4.02602	4.69604	0.0829759	XeroRendz	0.868408	1.3676	0.059439	0.55339	0.787175	445234.8486	3973216.456
optimal	1	110.897	2.64847	-0.569286	0.822139	-10.249	13.1672	10.2405	4.8733	0.188605	CarbonateRawS	0.774607	1.22001	0.113547	0.608896	0.816515	445414.8486	3973216.456
optimal	1	109.992	1.71506	-0.424437	0.905457	-0.436398	-2.49481	7.52979	4.89051	0.200529	CarbonateRawS	0.766039	1.20364	0.132257	0.616509	0.81747	445434.8486	3973216.456
optimal	1	109.591	2.06879	-0.991152	-0.132734	-9.8735	5.15946	9.66222	4.90587	0.213663	CarbonateRawS	0.757902	1.18738	0.150987	0.624247	0.818912	445454.8486	3973216.456
non-optimal	0	200.226	0.512808	-0.467475	0.884006	-14.445	25.4781	9.30535	1.16289	0.0072111	TerraRossa	4.23173	2.27593	0.0816884	0.037855	0.157178	441514.8486	3973236.456
non-optimal	0	202.62	8.1654	0.39351	0.91932	38.4154	-56.0014	3.12962	1.2108	0.0274591	TerraRossa	4.1731	2.26383	0.0520865	0.0418688	0.105	441574.8486	3973236.456
optimal	1	168.329	8.33728	0.847161	0.531336	7.07416	-4.54389	7.9913	4.1013	0.0962081	CarbonateRawS	1.32816	1.56644	0.377578	0.317057	0.915634	444634.8486	3973236.456
optimal	1	125.179	1.23171	-0.811667	-0.58412	-0.648739	0.171421	5.02777	4.37661	0.135591	XeroRendz	1.10287	1.4669	0.313413	0.412132	0.814546	444914.8486	3973236.456
optimal	1	123.306	19.5694	-0.971196	0.238283	-38.9869	38.1966	5.2669	4.51581	0.0464004	XeroRendz	1.00065	1.42145	0.198806	0.468415	0.778155	445054.8486	3973236.456
optimal	1	116.34	9.37684	-0.660974	0.750409	-0.827638	-21.0257	11.0637	4.77153	0.115603	XeroRendz	0.840198	1.29269	0.0221359	0.553716	0.775813	445314.8486	3973236.456
non-optimal	0	203.994	2.24392	0.300394	-0.953815	-6.28292	7.85282	4.42759	1.2163	0.0234307	TerraRossa	4.15793	2.24046	0.0362353	0.0138924	0.0771038	441594.8486	3973256.456
optimal	1	165.359	8.03375	0.835499	0.549492	-4.83085	-0.845259	5.78515	4.0977	0.0809197	CarbonateRawS	1.33906	1.54831	0.384376	0.301538	0.898568	444634.8486	3973256.456
optimal	1	131.21	4.53975	0.481277	0.876569	-0.519244	0.439008	3.72136	4.25567	0.183742	XeroRendz	1.20869	1.48736	0.41113	0.378	0.845059	444794.8486	3973256.456
non-optimal	0	127.581	4.91915	-0.702738	0.711449	-6.36006	-7.80125	7.00803	4.45302	0.100125	XeroRendz	1.05723	1.42181	0.236224	0.421726	0.771573	444994.8486	3973256.456
non-optimal	0	127.298	33.3674	-0.990138	0.140097	19.5372	-185.436	1.60579	4.47196	0.0873212	XeroRendz	1.04298	1.41527	0.219939	0.430968	0.766711	445014.8486	3973256.456
non-optimal	0	124.92	12.6652	-0.982045	0.188647	-6.25842	27.1492	3.7796	4.49225	0.0745185	XeroRendz	1.02893	1.4088	0.20359	0.440923	0.762342	445034.8486	3973256.456
non-optimal	0	124.325	2.17457	-0.825018	0.565106	1.91917	-1.98784	4.45902	4.51254	0.0617171	XeroRendz	1.01507	1.40247	0.187278	0.451545	0.758475	445054.8486	3973256.456
non-optimal	0	123.589	3.69431	-0.825268	0.564741	-2.22248	4.30142	7.48349	4.57073	0.0233452	XeroRendz	0.974789	1.3846	0.138398	0.486963	0.749963	445114.8486	3973256.456
optimal	1	118.221	22.6528	0.415428	0.909626	33.3608	10.3192	2.06195	4.74947	0.0876185	XeroRendz	0.867717	1.29624	0.00761577	0.528546	0.753077	445294.8486	3973256.456
optimal	1	116.646	4.28607	-0.160929	0.986966	-0.868023	-7.00129	3.77909	4.76844	0.0994032	XeroRendz	0.857329	1.28138	0.0269258	0.534791	0.756072	445314.8486	3973256.456
optimal	1	115.589	2.83603	-0.57018	0.82152	10.7624	-14.1033	4.19311	4.78876	0.111212	CarbonateRawS	0.847286	1.26518	0.0463249	0.541702	0.759582	445334.8486	3973256.456
optimal	1	113.037	1.68464	-0.310217	0.950666	0.981668	-3.42431	4.71449	4.84839	0.144402	CarbonateRawS	0.819327	1.21436	0.104547	0.564334	0.773127	445394.8486	3973256.456
optimal	1	111.166	2.0911	-0.902317	0.431074	-1.09844	-0.749009	9.00905	4.90803	0.186473	CarbonateRawS	0.794793	1.16438	0.162742	0.587813	0.779062	445454.8486	3973256.456
optimal	1	110.805	3.99644	-0.983163	-0.182731	-2.29329	-1.25875	4.54245	4.92701	0.202514	CarbonateRawS	0.787462	1.14791	0.154003	0.596584	0.781087	445474.8486	3973256.456
non-optimal	0	183.886	14.8531	-0.614089	-0.789237	-27.9118	8.4453	3.61397	3.93652	0.0368782	CarbonateRawS	1.48537	1.59252	0.248783	0.212426	0.807159	444474.8486	3973276.456
non-optimal	0	181.917	6.52056	-0.179299	0.983795	0.17615	5.40229	4.45565	3.95675	0.0240416	CarbonateRawS	1.4682	1.58519	0.26553	0.216899	0.815123	444494.8486	3973276.456
optimal	1	175.582	5.90192	-0.36122	0.932481	-1.82558	1.0034	7.81421	3.99588	0.001	CarbonateRawS	1.43408	1.57117	0.300177	0.230489	0.832265	444534.8486	3973276.456
optimal	1	172.634	6.23848	0.228484	0.973548	4.09214	-7.37179	3.40163	4.01612	0.0141421	CarbonateRawS	1.41713	1.56433	0.317972	0.239426	0.841418	444554.8486	3973276.456
non-optimal	0	128.222	22.5194	-0.868184	-0.496242	-13.673	65.4027	7.02434	4.31201	0.204443	XeroRendz	1.1745	1.4487	0.348006	0.361072	0.800403	444854.8486	3973276.456
non-optimal	0	130.632	2.13966	0.648224	0.761449	-13.6238	14.1808	4.47521	4.35123	0.179287	XeroRendz	1.14421	1.43568	0.311365	0.36842	0.784401	444894.8486	3973276.456
non-optimal	0	127.072	5.27141	-0.383394	-0.923585	-6.89645	14.0127	4.66981	4.50957	0.0771557	XeroRendz	1.02969	1.3835	0.17565	0.43494	0.738813	445054.8486	3973276.456
non-optimal	0	125.23	9.4473	-0.95183	0.306627	-53.2892	18.907	6.8733	4.52853	0.0643817	XeroRendz	1.01623	1.37722	0.159402	0.446602	0.735367	445074.8486	3973276.456
non-optimal	0	125.762	5.69384	-0.91792	0.396766	2.02634	8.09247	5.69087	4.54884	0.051614	XeroRendz	1.003	1.37118	0.143122	0.458839	0.732451	445094.8486	3973276.456
optimal	1	124.259	19.447	-0.992027	0.126029	-16.3099	85.0893	2.92231	4.58812	0.0260768	XeroRendz	0.977227	1.3599	0.110436	0.484864	0.728234	445134.8486	3973276.456
optimal	1	123.54	2.54199	0.0535054	0.998568	-0.13802	0.957561	7.67002	4.6274	0.001	XeroRendz	0.952435	1.34971	0.0782432	0.486334	0.726199	445174.8486	3973276.456
optimal	1	122.446	2.35018	-0.974294	0.225281	1.72264	-11.152	4.38127	4.68702	0.0362353	XeroRendz	0.917264	1.32739	0.0308058	0.49441	0.727272	445234.8486	3973276.456
optimal	1	118.464	3.70701	-0.5145	0.857491	-1.15641	-2.97297	5.311	4.74665	0.0714003	XeroRendz	0.884767	1.28286	0.0155563	0.509471	0.73327	445294.8486	3973276.456
optimal	1	115.368	1.74514	-0.831447	0.555604	3.13031	-4.28318	4.67918	4.8063	0.106	CarbonateRawS	0.85525	1.23771	0.0706045	0.530549	0.744073	445354.8486	3973276.456
optimal	1	114.72	8.29771	-0.710958	0.703235	17.0092	-25.4911	3.11332	4.82528	0.116499	CarbonateRawS	0.846128	1.22062	0.0899889	0.538164	0.748709	445374.8486	3973276.456
optimal	1	113.084	2.47538	-0.979087	0.203442	-0.813965	-4.79269	8.47245	4.86461	0.14301	CarbonateRawS	0.828937	1.18673	0.128787	0.553393	0.756556	445414.8486	3973276.456
optimal	1	165.35	18.8534	0.256363	0.96658	-12.3273	36.0187	3.87204	4.05183	0.0247588	CarbonateRawS	1.39452	1.52949	0.362693	0.245204	0.843602	444594.8486	3973296.456
optimal	1	134.946	5.61452	0.408576	0.912724	0.421922	-1.03224	4.60638	4.21	0.12744	XeroRendz	1.26481	1.46404	0.43661	0.338851	0.830304	444754.8486	3973296.456
non-optimal	0	129.753	24.9199	-0.990044	-0.140761	13.1369	27.5397	3.5641	4.26818	0.166193	XeroRendz	1.21802	1.44295	0.37893	0.338072	0.800353	444814.8486	3973296.456
non-optimal	0	129.724	3.00029	-0.466554	0.884493	-2.20316	-0.0684529	6.21614	4.46584	0.118068	XeroRendz	1.07162	1.3775	0.196919	0.39635	0.72785	445014.8486	3973296.456
non-optimal	0	129.337	1.7568	-0.435438	0.900219	-1.15348	0.569241	6.61843	4.48616	0.105262	XeroRendz	1.05795	1.37092	0.180422	0.407152	0.723246	445034.8486	3973296.456
non-optimal	0	127.248	3.19387	0.996194	-0.0871651	-2.7514	-4.98529	4.07406	4.56474	0.054037	XeroRendz	1.00537	1.34623	0.115209	0.45661	0.710187	445114.8486	3973296.456
optimal	1	126.157	24.1063	-0.00767788	0.99997	-4.21142	3.74375	2.68543	4.58507	0.0412311	XeroRendz	0.992801	1.34064	0.098813	0.465	0.708297	445134.8486	3973296.456
optimal	1	125.28	3.30083	-0.749391	0.662127	0.7613	-2.82452	4.73419	4.60541	0.0284253	XeroRendz	0.980476	1.33534	0.0826196	0.465275	0.706969	445154.8486	3973296.456
optimal	1	124.707	2.71157	-0.989719	0.143022	0.258902	0.33367	7.57026	4.62438	0.0156205	XeroRendz	0.968407	1.33031	0.0662873	0.466391	0.706205	445174.8486	3973296.456
optimal	1	123.447	3.81293	0.66362	0.74807	33.2153	-16.6672	3.89645	4.68404	0.02	XeroRendz	0.933838	1.314	0.0186011	0.474806	0.707308	445234.8486	3973296.456
optimal	1	122.568	5.2787	-0.39885	0.917016	0.226219	-7.55805	4.26296	4.70438	0.0318904	XeroRendz	0.922894	1.29914	0.00282843	0.47925	0.708805	445254.8486	3973296.456
optimal	1	118.269	2.65201	-0.781831	0.62349	-7.96209	-0.644738	6.56288	4.7627	0.0670075	CarbonateRawS	0.891949	1.25461	0.0434166	0.497193	0.716635	445314.8486	3973296.456
optimal	1	117.7	3.19274	-0.96733	0.253522	-1.27595	10.1567	4.76756	4.78305	0.0787147	CarbonateRawS	0.8823	1.23974	0.0596825	0.504536	0.720337	445334.8486	3973296.456
non-optimal	0	183.023	11.0413	-0.27901	0.960288	5.47754	-7.69995	2.8222	3.9498	0.0544518	CarbonateRawS	1.48922	1.54796	0.287642	0.178676	0.778784	444494.8486	3973316.456
optimal	1	172.726	6.75706	0.254817	0.966989	2.85704	3.31938	3.32109	4.00927	0.0155563	CarbonateRawS	1.43889	1.52674	0.337618	0.205244	0.806266	444554.8486	3973316.456
optimal	1	149.482	6.75473	-0.848004	0.529989	19.0807	-13.7379	3.32144	4.108	0.0481041	CarbonateRawS	1.35677	1.48551	0.425424	0.270485	0.858953	444654.8486	3973316.456
optimal	1	142.266	5.73049	0.836823	0.547474	1.56988	-1.38422	5.43309	4.14724	0.0736614	CarbonateRawS	1.3246	1.4688	0.461937	0.295846	0.847116	444694.8486	3973316.456
non-optimal	0	131.869	4.79357	-0.871166	-0.490989	-2.75832	-0.356582	5.45847	4.26501	0.151327	XeroRendz	1.23087	1.42413	0.373508	0.318077	0.782768	444814.8486	3973316.456
optimal	1	131.985	6.95495	-0.291952	0.956433	3.46017	-26.9765	3.29194	4.28532	0.16477	XeroRendz	1.2157	1.41744	0.354158	0.319144	0.773334	444834.8486	3973316.456
optimal	1	134.842	5.47194	-0.939423	0.34276	3.29314	-5.70497	3.53365	4.3842	0.184629	XeroRendz	1.14207	1.38477	0.258898	0.342422	0.732561	444934.8486	3973316.456
optimal	1	132.482	5.19086	-0.766427	-0.642331	-20.7558	8.51206	10.4336	4.46281	0.133417	XeroRendz	1.08621	1.35857	0.186301	0.379438	0.708467	445014.8486	3973316.456
optimal	1	125.217	4.22903	-0.982624	0.185605	5.86374	-4.93033	3.79254	4.6418	0.0186011	XeroRendz	0.97292	1.30611	0.0384187	0.44851	0.686007	445194.8486	3973316.456
optimal	1	124.555	4.85259	-0.667841	0.744304	1.47016	-1.33822	6.74546	4.68115	0.00412311	XeroRendz	0.950544	1.29735	0.00640312	0.455237	0.687346	445234.8486	3973316.456
optimal	1	115.977	4.48392	-0.943325	0.331871	1.09956	-1.54784	3.73378	4.85895	0.119883	CarbonateRawS	0.865573	1.16568	0.123329	0.516608	0.716587	445414.8486	3973316.456
optimal	1	115.535	11.0691	-0.976377	0.216072	-15.6854	74.8473	4.76553	4.87932	0.137884	CarbonateRawS	0.857914	1.14856	0.131034	0.525056	0.717675	445434.8486	3973316.456
non-optimal	0	189.226	14.4884	-0.13673	0.990608	4.75495	1.59638	3.92764	3.92641	0.0826196	CarbonateRawS	1.51683	1.53693	0.282482	0.153769	0.752213	444474.8486	3973336.456
non-optimal	0	183.277	31.1977	0.00753332	0.999972	37.3896	28.155	2.38284	3.9467	0.069527	CarbonateRawS	1.50002	1.52939	0.298987	0.159765	0.760753	444494.8486	3973336.456
optimal	1	173.053	6.29643	0.771853	0.635801	7.89402	1.95224	3.39231	4.00622	0.0306105	CarbonateRawS	1.45007	1.50794	0.348633	0.189011	0.788863	444554.8486	3973336.456
optimal	1	157.606	25.769	0.237387	0.971415	-3.35841	-17.6681	8.71094	4.06441	0.00707107	CarbonateRawS	1.4009	1.48476	0.399282	0.228712	0.820405	444614.8486	3973336.456
optimal	1	135.041	4.80517	-0.994963	-0.10024	-1.92107	-0.180046	7.16079	4.24316	0.123045	XeroRendz	1.25907	1.41234	0.388726	0.298	0.775348	444794.8486	3973336.456
optimal	1	138.909	29.3353	-0.985062	-0.172203	-26.5187	56.2282	3.37382	4.3421	0.189763	XeroRendz	1.18476	1.37893	0.291046	0.31044	0.729222	444894.8486	3973336.456
optimal	1	137.787	1.96885	-0.795545	0.605894	2.39294	-1.00825	4.55848	4.40175	0.187211	XeroRendz	1.14206	1.3593	0.233384	0.332285	0.706912	444954.8486	3973336.456
optimal	1	137.928	13.3895	-0.9922	0.124657	18.7268	-46.1246	2.62341	4.44107	0.161617	XeroRendz	1.11447	1.34622	0.195724	0.351814	0.694525	444994.8486	3973336.456
optimal	1	132.913	3.04853	-0.432283	0.901738	0.0495482	-1.6457	6.20017	4.50076	0.123227	XeroRendz	1.07457	1.3266	0.141662	0.387057	0.679945	445054.8486	3973336.456
non-optimal	0	132.669	4.93236	-0.921297	-0.388859	4.58822	-3.10831	3.63803	4.51975	0.110422	XeroRendz	1.06168	1.32025	0.124808	0.400116	0.676199	445074.8486	3973336.456
non-optimal	0	129.348	1.86955	-0.944571	-0.328308	4.25744	19.5391	5.30342	4.5591	0.0848116	XeroRendz	1.0366	1.30795	0.0920869	0.42547	0.670436	445114.8486	3973336.456
optimal	1	120.599	5.79369	-0.960586	-0.277982	6.40674	-1.05938	3.47614	4.75728	0.034	CarbonateRawS	0.927002	1.22785	0.0680074	0.459967	0.677263	445314.8486	3973336.456
optimal	1	117.092	4.54763	-0.72882	0.684705	0.25685	8.36079	3.71962	4.87681	0.131042	CarbonateRawS	0.876502	1.13824	0.113534	0.507141	0.697723	445434.8486	3973336.456
non-optimal	0	178.573	2.99838	-0.90479	-0.425858	-14.7067	3.52753	11.4788	3.96243	0.0717008	CarbonateRawS	1.49439	1.5034	0.326735	0.150083	0.752001	444514.8486	3973356.456
optimal	1	172.698	4.06206	0.0538402	0.99855	11.5671	-16.0559	3.83296	4.00305	0.0459674	CarbonateRawS	1.46143	1.48915	0.359747	0.173566	0.771586	444554.8486	3973356.456
optimal	1	156.741	32.64	0.189412	0.981898	-35.4033	74.1319	6.27798	4.06128	0.00707107	CarbonateRawS	1.41266	1.46686	0.409715	0.214014	0.803568	444614.8486	3973356.456
non-optimal	0	147.881	5.86941	0.890307	-0.45536	7.27298	9.20779	3.46307	4.10192	0.0174929	CarbonateRawS	1.38064	1.44936	0.443921	0.241015	0.825671	444654.8486	3973356.456
non-optimal	0	143.492	27.6503	-0.545459	0.838137	-11.1546	27.2624	2.52769	4.12089	0.0302324	CarbonateRawS	1.36479	1.4408	0.461374	0.251177	0.827409	444674.8486	3973356.456
non-optimal	0	142.103	26.8643	-0.697455	0.716629	18.4395	1.96914	3.94768	4.14122	0.0430116	CarbonateRawS	1.34905	1.43235	0.479026	0.261094	0.815061	444694.8486	3973356.456
non-optimal	0	140.221	3.49035	-0.412391	0.911007	-1.74345	-2.81156	6.46999	4.16019	0.0558032	CarbonateRawS	1.33342	1.42413	0.464917	0.271017	0.803022	444714.8486	3973356.456
non-optimal	0	138.542	23.3729	-0.791341	0.611375	5.31203	11.3637	2.02702	4.20085	0.0813941	XeroRendz	1.30253	1.40839	0.425192	0.279	0.779926	444754.8486	3973356.456
optimal	1	138.963	14.8208	-0.898467	-0.439041	-36.2137	3.3722	9.51614	4.21983	0.0947629	XeroRendz	1.28727	1.40089	0.405349	0.278029	0.768899	444774.8486	3973356.456
optimal	1	146.322	2.86871	-0.6353	0.772265	-0.314768	1.21721	4.87477	4.33917	0.174771	XeroRendz	1.19864	1.36008	0.286754	0.291295	0.711003	444894.8486	3973356.456
optimal	1	140.776	19.9718	-0.991725	0.128381	22.4747	17.3035	2.89346	4.41786	0.18976	XeroRendz	1.14274	1.33387	0.208586	0.324304	0.681473	444974.8486	3973356.456
optimal	1	138.5	3.53973	-0.495846	0.86841	-10.0583	5.42476	7.06205	4.45721	0.164149	XeroRendz	1.11589	1.3208	0.170141	0.346602	0.66981	445014.8486	3973356.456
optimal	1	131.098	2.34187	-0.650809	0.759242	-6.01795	10.9636	9.5666	4.55631	0.100125	XeroRendz	1.05243	1.28885	0.0804487	0.405494	0.650573	445114.8486	3973356.456
optimal	1	131.273	23.4305	-0.504372	0.863486	47.3082	-60.1473	2.02426	4.59704	0.0745185	XeroRendz	1.02868	1.27747	0.0480104	0.405316	0.647059	445154.8486	3973356.456
optimal	1	128.404	10.334	-0.976778	-0.214255	-1.27299	25.5581	6.22216	4.61605	0.0626259	XeroRendz	1.01718	1.27221	0.0316228	0.406597	0.646224	445174.8486	3973356.456
optimal	1	128.454	5.0402	-0.995913	-0.0903228	-0.940746	-0.888866	4.71491	4.63643	0.0508035	XeroRendz	1.00595	1.26725	0.0152643	0.408853	0.646007	445194.8486	3973356.456
optimal	1	127.085	3.49785	-0.853434	0.521202	0.771089	-3.66998	3.98293	4.69619	0.0156205	XeroRendz	0.973947	1.25404	0.03245	0.421285	0.649065	445254.8486	3973356.456
non-optimal	0	184.747	36.7175	0.532459	0.846456	-6.85657	-1.11316	2.57994	3.94056	0.099905	CarbonateRawS	1.52217	1.49232	0.321549	0.122984	0.725	444494.8486	3973376.456
non-optimal	0	157.763	21.5613	-0.619229	0.78521	24.0978	-70.2565	2.1166	4.05845	0.0226274	CarbonateRawS	1.4246	1.44883	0.420743	0.199361	0.786842	444614.8486	3973376.456
non-optimal	0	150.6	25.4811	-0.965235	0.261382	21.199	-118.837	1.92924	4.09912	0.00223607	CarbonateRawS	1.39286	1.43129	0.454209	0.223886	0.80903	444654.8486	3973376.456
optimal	1	147.333	4.68386	-0.986571	-0.16333	0.892551	1.92404	10.1357	4.29716	0.133304	XeroRendz	1.24131	1.3542	0.323586	0.262246	0.710947	444854.8486	3973376.456
optimal	1	146.377	23.2507	-0.999814	0.0192787	-29.1263	-11.5513	3.1315	4.41526	0.205117	XeroRendz	1.15747	1.31495	0.204519	0.307332	0.662544	444974.8486	3973376.456
optimal	1	144.002	2.64251	-0.41412	0.910222	1.90668	-1.21832	7.52199	4.43562	0.192315	XeroRendz	1.14412	1.30843	0.184792	0.318642	0.656266	444994.8486	3973376.456
optimal	1	143.45	9.97709	0.262127	0.965033	4.4425	-30.7916	2.92586	4.45463	0.179513	XeroRendz	1.13097	1.30191	0.16513	0.330776	0.650542	445014.8486	3973376.456
optimal	1	131.827	17.3105	-0.997351	0.0727386	7.21993	5.41329	4.29983	4.67336	0.043566	XeroRendz	1.00139	1.23868	0.0277849	0.396788	0.627475	445234.8486	3973376.456
optimal	1	126.801	10.7027	-0.756839	0.653602	18.0675	-42.8136	2.8541	4.77259	0.0263059	CarbonateRawS	0.953486	1.18615	0.04272	0.430465	0.642125	445334.8486	3973376.456
optimal	1	124.743	7.59817	-0.993394	-0.114756	-12.3631	5.17683	8.23949	4.81202	0.0661211	CarbonateRawS	0.936555	1.1565	0.0540833	0.445695	0.6522	445374.8486	3973376.456
optimal	1	122.355	6.435	-0.968984	0.247123	1.69047	-4.12694	4.0635	4.85145	0.106075	CarbonateRawS	0.921052	1.12677	0.0690652	0.46242	0.656641	445414.8486	3973376.456
non-optimal	0	158.153	18.1456	-0.561546	0.827446	-19.2522	2.77083	4.24957	4.05552	0.0378021	CarbonateRawS	1.43672	1.43079	0.431854	0.184567	0.770201	444614.8486	3973396.456
non-optimal	0	155.509	3.69235	-0.985057	0.172229	-0.430952	-2.49241	3.92868	4.07587	0.025	CarbonateRawS	1.42093	1.42214	0.448475	0.196596	0.781297	444634.8486	3973396.456
non-optimal	0	145.606	14.4953	-0.928413	0.37155	-3.7359	33.3124	4.15028	4.17492	0.0382099	CarbonateRawS	1.34367	1.37945	0.442163	0.239052	0.759003	444734.8486	3973396.456
optimal	1	148.628	6.00656	-0.834207	-0.551451	-0.624639	0.214594	5.04924	4.23465	0.0785684	XeroRendz	1.2988	1.35634	0.382188	0.238	0.724462	444794.8486	3973396.456
optimal	1	150.412	6.65155	-0.914336	-0.404956	0.715803	4.6663	6.59507	4.29439	0.118258	XeroRendz	1.2552	1.33533	0.322224	0.242596	0.693401	444854.8486	3973396.456
optimal	1	134.99	3.87008	-0.0616538	0.998098	12.8629	-17.6394	3.88153	4.53214	0.14368	XeroRendz	1.0964	1.25701	0.0828734	0.367185	0.613714	445094.8486	3973396.456
optimal	1	134.357	2.73857	-0.822204	0.569193	-3.8825	1.46113	9.50624	4.55117	0.130874	XeroRendz	1.08452	1.25073	0.0631506	0.365548	0.610872	445114.8486	3973396.456
optimal	1	135.788	36.7236	-0.747087	-0.664726	-19.3868	27.7643	2.57972	4.63138	0.0832346	XeroRendz	1.03947	1.22846	0.0067082	0.369271	0.606007	445194.8486	3973396.456
optimal	1	130.684	30.134	-0.999726	0.0233926	-8.46642	16.3413	3.52377	4.80954	0.0702282	CarbonateRawS	0.95487	1.14308	0.0349285	0.427275	0.633028	445374.8486	3973396.456
non-optimal	0	161.474	4.04929	-0.882838	0.469677	0.180206	-2.36954	7.41964	4.05269	0.0531507	CarbonateRawS	1.44902	1.41226	0.443208	0.169307	0.75356	444614.8486	3973416.456
non-optimal	0	157.798	39.9357	-0.99829	0.0584473	-27.9999	37.7304	3.44525	4.13279	0.00223607	CarbonateRawS	1.38707	1.37803	0.482066	0.209057	0.768378	444694.8486	3973416.456
non-optimal	0	157.157	3.43057	-0.407807	0.913068	9.58259	-2.40014	4.00241	4.1518	0.01	CarbonateRawS	1.37188	1.36949	0.462069	0.22	0.755596	444714.8486	3973416.456
non-optimal	0	154.604	7.14006	-0.914497	0.404594	0.715586	-1.39318	5.34485	4.17218	0.0234307	CarbonateRawS	1.35681	1.36118	0.442072	0.219057	0.743132	444734.8486	3973416.456
non-optimal	0	153.777	20.8425	-0.993871	-0.110543	20.6386	53.2832	2.84695	4.25096	0.0770065	XeroRendz	1.29786	1.33045	0.362088	0.218112	0.696796	444814.8486	3973416.456
optimal	1	159.627	5.1109	-0.928903	-0.370324	6.8072	14.2916	7.64535	4.29172	0.103276	XeroRendz	1.26926	1.31649	0.322099	0.223009	0.675992	444854.8486	3973416.456
optimal	1	159.867	6.21968	-0.849112	-0.528212	-0.16463	2.97715	4.09782	4.31074	0.116516	XeroRendz	1.25519	1.30986	0.302106	0.228064	0.666247	444874.8486	3973416.456
non-optimal	0	148.404	12.5974	-0.740122	0.672473	-7.37498	-39.2048	2.68654	4.44939	0.208701	XeroRendz	1.16157	1.26407	0.162197	0.300621	0.612148	445014.8486	3973416.456
non-optimal	0	138.592	9.57073	-0.778334	-0.627851	-24.6825	-6.82975	11.7348	4.6289	0.0994032	XeroRendz	1.0564	1.2091	0.008	0.349515	0.586008	445194.8486	3973416.456
optimal	1	139.525	6.70523	-0.937629	0.347637	-22.6078	13.6608	5.96792	4.66836	0.0758024	XeroRendz	1.03582	1.19964	0.01	0.358108	0.587575	445234.8486	3973416.456
optimal	1	138.474	7.62584	-0.99981	-0.019481	18.4865	-3.68298	3.19886	4.72822	0.045607	CarbonateRawS	1.00716	1.18693	0.00632456	0.378262	0.594983	445294.8486	3973416.456
optimal	1	138.128	8.33641	-0.870147	0.492792	5.99708	2.41432	3.1086	4.7881	0.0636553	CarbonateRawS	0.981232	1.14453	0.010198	0.401103	0.608248	445354.8486	3973416.456
non-optimal	0	184.135	7.44351	0.0537042	0.998557	7.35585	-1.35692	4.32195	3.932	0.145578	CarbonateRawS	1.55674	1.43702	0.358603	0.0742496	0.672269	444494.8486	3973436.456
optimal	1	164.903	6.91401	-0.977194	0.212349	-3.75601	6.87631	6.59374	4.05014	0.0686003	CarbonateRawS	1.46148	1.39346	0.454528	0.151954	0.736919	444614.8486	3973436.456
non-optimal	0	150.622	20.5651	-0.875713	0.482833	1.63155	24.5335	2.86159	4.44706	0.19361	CarbonateRawS	1.17709	1.24519	0.164402	0.285797	0.59303	445014.8486	3973436.456
non-optimal	0	145.117	13.8057	-0.786724	0.617305	5.36462	-25.5329	3.28477	4.48787	0.20001	CarbonateRawS	1.15243	1.23208	0.125172	0.313081	0.582344	445054.8486	3973436.456
non-optimal	0	143.704	10.743	-0.994176	0.10777	-14.3174	4.43255	4.23655	4.54638	0.16261	CarbonateRawS	1.11711	1.21273	0.0680294	0.325615	0.571214	445114.8486	3973436.456
optimal	1	138.51	5.45721	-0.425028	0.90518	-3.51003	6.55314	4.22951	4.80501	0.0919348	CarbonateRawS	0.991693	1.1163	0.00223607	0.390902	0.594849	445374.8486	3973436.456
non-optimal	0	210.742	2.03358	0.907313	0.420455	2.37816	-0.546948	4.52611	2.41059	0.284565	CarbonateRawS	2.91747	1.92801	0.031	0.327075	0.464165	442954.8486	3973456.456
optimal	1	172.229	6.1307	-0.0736429	0.997285	2.51449	-5.26749	4.11234	4.0081	0.109481	CarbonateRawS	1.50521	1.38847	0.433402	0.113172	0.69809	444574.8486	3973456.456
optimal	1	168.106	9.16551	-0.99984	0.0179094	4.4707	-3.97198	4.95821	4.0679	0.0710634	CarbonateRawS	1.45873	1.36783	0.482312	0.144534	0.731908	444634.8486	3973456.456
optimal	1	168.249	7.43172	-0.966253	0.257597	0.559607	1.59263	3.91809	4.08829	0.058258	CarbonateRawS	1.44346	1.35941	0.498754	0.154434	0.743808	444654.8486	3973456.456
non-optimal	0	164.657	27.5755	-0.982536	-0.186073	1.52722	-55.9069	5.44864	4.18754	0.00761577	CarbonateRawS	1.36893	1.3165	0.424721	0.179	0.699346	444754.8486	3973456.456
non-optimal	0	166.314	15.9845	-0.927122	-0.374761	-11.7382	-18.2522	6.19948	4.20658	0.0205183	CarbonateRawS	1.35442	1.30847	0.404856	0.178045	0.687026	444774.8486	3973456.456
optimal	1	161.722	5.99402	-0.56936	0.822088	-0.715719	3.80088	9.51955	4.36574	0.125936	CarbonateRawS	1.24382	1.25246	0.246714	0.218662	0.603461	444934.8486	3973456.456
non-optimal	0	156.672	3.85559	-0.699832	0.714307	1.68516	2.75633	4.9839	4.42561	0.165424	CarbonateRawS	1.20521	1.23282	0.188223	0.257527	0.580452	444994.8486	3973456.456
optimal	1	147.84	4.74911	-0.973566	0.228406	-2.08213	11.2586	8.0828	4.72378	0.0848528	CarbonateRawS	1.04293	1.1478	0.0445982	0.341317	0.55563	445294.8486	3973456.456
non-optimal	0	210.046	5.10383	0.990134	-0.140122	7.04633	-2.29205	3.60369	2.28871	0.368046	CarbonateRawS	3.03613	1.91216	0.0854751	0.312085	0.561164	442834.8486	3973476.456
non-optimal	0	217.75	4.58285	0.332312	-0.943169	-0.320364	-3.68645	10.8242	2.5436	0.225397	CarbonateRawS	2.79667	1.89077	0.001	0.296204	0.409645	443094.8486	3973476.456
optimal	1	174.751	5.9454	-0.806248	0.591578	18.508	-13.6133	3.45011	4.00571	0.124844	CarbonateRawS	1.51774	1.36979	0.445731	0.0974166	0.681449	444574.8486	3973476.456
optimal	1	173.792	5.74696	-0.999558	0.0297404	-3.48933	5.01745	6.04924	4.02611	0.112045	CarbonateRawS	1.50227	1.36272	0.461429	0.107355	0.692568	444594.8486	3973476.456
non-optimal	0	170.947	7.70049	-0.913122	0.407687	4.58265	0.0172244	3.189	4.10499	0.0601082	CarbonateRawS	1.4415	1.3327	0.506585	0.148003	0.73754	444674.8486	3973476.456
non-optimal	0	170.226	9.4351	-0.955267	0.295746	1.13565	1.94437	8.21923	4.12539	0.046669	CarbonateRawS	1.42661	1.32384	0.486773	0.160415	0.723661	444694.8486	3973476.456
optimal	1	162.742	16.229	-0.99522	0.0976586	-15.667	-3.81858	4.36818	4.38397	0.123988	CarbonateRawS	1.24605	1.227	0.232181	0.215808	0.576927	444954.8486	3973476.456
non-optimal	0	160.583	4.30958	-0.715621	0.698489	13.9911	-5.54166	3.7736	4.42345	0.150333	CarbonateRawS	1.22082	1.21397	0.194288	0.242909	0.561681	444994.8486	3973476.456
non-optimal	0	157.917	10.0472	-0.914434	0.404735	1.01952	-1.62788	2.91871	4.44251	0.163527	CarbonateRawS	1.20851	1.20738	0.175693	0.256632	0.554982	445014.8486	3973476.456
non-optimal	0	155.897	7.01713	-0.835332	0.549745	4.18785	-4.18007	3.9761	4.46294	0.176695	CarbonateRawS	1.1964	1.20083	0.157442	0.270148	0.548931	445034.8486	3973476.456
non-optimal	0	150.226	1.97902	-0.971262	0.238012	1.58619	5.68775	4.55333	4.50243	0.203148	CarbonateRawS	1.17283	1.18777	0.122589	0.291247	0.538855	445074.8486	3973476.456
non-optimal	0	153.383	30.731	-0.685456	-0.728114	-1.87068	-97.9721	1.70815	4.52286	0.206693	CarbonateRawS	1.16138	1.1812	0.106527	0.287793	0.534869	445094.8486	3973476.456
optimal	1	149.853	4.55938	-0.980171	-0.198152	4.08409	-8.96675	3.71703	4.72176	0.10469	CarbonateRawS	1.06091	1.12826	0.0636003	0.322769	0.53599	445294.8486	3973476.456
non-optimal	0	209.567	15.9496	0.95475	0.297409	-1.41896	-41.7144	2.44059	2.24554	0.406873	CarbonateRawS	3.08071	1.89528	0.125483	0.273529	0.604239	442794.8486	3973496.456
non-optimal	0	208.801	71.5178	0.754436	-0.656373	419.821	-423.612	0.092234	2.48051	0.27319	CarbonateRawS	2.85963	1.8891	0.008	0.336917	0.453177	443034.8486	3973496.456
non-optimal	0	182.154	7.17957	-0.491637	0.8708	4.29377	1.11232	3.95298	3.9638	0.165849	CarbonateRawS	1.56143	1.36616	0.428361	0.0566392	0.64262	444534.8486	3973496.456
optimal	1	176.406	10.7508	-0.966505	0.256649	3.95732	6.25834	9.50108	4.02366	0.12744	CarbonateRawS	1.51509	1.34398	0.473831	0.0899444	0.676114	444594.8486	3973496.456
non-optimal	0	154.829	34.1358	-0.92179	0.387689	-10.6717	22.7313	3.36852	4.50025	0.188088	CarbonateRawS	1.18921	1.16884	0.134715	0.271708	0.519351	445074.8486	3973496.456
non-optimal	0	156.412	1.94767	-0.785242	0.619189	1.57509	-0.58861	4.56931	4.53976	0.211116	CarbonateRawS	1.16686	1.15581	0.107648	0.265754	0.511825	445114.8486	3973496.456
optimal	1	155.893	8.23717	-0.911268	-0.411814	-1.33231	-8.3132	3.81389	4.58065	0.187609	CarbonateRawS	1.14548	1.1433	0.0907083	0.265483	0.507351	445154.8486	3973496.456
optimal	1	152.996	8.2175	-0.791641	0.610986	16.906	-23.6565	3.12317	4.71967	0.124579	CarbonateRawS	1.07897	1.10873	0.0828613	0.304357	0.516377	445294.8486	3973496.456
non-optimal	0	211.705	3.36206	0.566345	0.824168	-11.4188	19.6481	8.56592	2.20242	0.445224	CarbonateRawS	3.12529	1.87932	0.167887	0.235919	0.647538	442754.8486	3973516.456
non-optimal	0	192.314	11.0284	0.972874	0.231338	-37.8694	20.5565	7.63558	2.35959	0.356675	CarbonateRawS	2.97764	1.86857	0.0314006	0.394738	0.535993	442914.8486	3973516.456
non-optimal	0	190.235	25.6308	0.990866	0.134847	20.9448	33.486	4.8129	2.37842	0.345579	CarbonateRawS	2.95927	1.86818	0.03	0.389997	0.523802	442934.8486	3973516.456
non-optimal	0	193.151	8.64869	-0.932658	0.360761	10.3753	-5.30921	3.07128	2.43765	0.312021	CarbonateRawS	2.9043	1.86826	0.027	0.367142	0.490315	442994.8486	3973516.456
non-optimal	0	200.978	25.0596	-0.0429484	0.999077	12.5422	-41.39	1.9483	2.47671	0.28985	CarbonateRawS	2.86777	1.86935	0.0276586	0.356417	0.470924	443034.8486	3973516.456
non-optimal	0	212.65	3.47138	0.944492	-0.328534	6.4809	-4.57104	3.99055	2.5158	0.270119	CarbonateRawS	2.83133	1.85811	0.0347131	0.33451	0.454235	443074.8486	3973516.456
optimal	1	179.506	22.5829	-0.882167	0.470937	-7.87799	-33.6608	4.70444	4.04038	0.129958	CarbonateRawS	1.51296	1.31828	0.497081	0.0824924	0.671841	444614.8486	3973516.456
optimal	1	178.766	7.06051	-0.756149	0.6544	7.07995	-3.75989	3.96988	4.06081	0.116675	CarbonateRawS	1.49798	1.31145	0.497122	0.0924392	0.6842	444634.8486	3973516.456
optimal	1	177.801	8.84472	-0.999976	0.00695858	-1.51428	3.34259	5.75657	4.08123	0.103238	CarbonateRawS	1.48311	1.3046	0.497966	0.104202	0.696915	444654.8486	3973516.456
non-optimal	0	176.49	5.67516	-0.933676	0.358119	3.38196	-4.07044	3.49695	4.16022	0.0498197	CarbonateRawS	1.4249	1.27053	0.455003	0.119105	0.667117	444734.8486	3973516.456
non-optimal	0	178.985	6.80101	-0.456278	-0.889837	-3.90551	-6.9176	3.31454	4.22016	0.0106301	CarbonateRawS	1.38267	1.24546	0.396974	0.118	0.627539	444794.8486	3973516.456
optimal	1	173.273	8.84949	-0.788995	0.614399	-6.94307	3.00718	3.04797	4.31961	0.0544518	CarbonateRawS	1.31536	1.20886	0.301974	0.146605	0.569566	444894.8486	3973516.456
optimal	1	171.692	3.96345	-0.934319	0.356437	-11.1694	11.58	8.09172	4.33869	0.067624	CarbonateRawS	1.3024	1.20231	0.283387	0.159289	0.559397	444914.8486	3973516.456
non-optimal	0	159.534	7.5373	-0.428752	0.903422	-23.4988	17.851	6.82159	4.47907	0.159906	CarbonateRawS	1.21705	1.15649	0.162936	0.255486	0.504941	445054.8486	3973516.456
optimal	1	158.516	6.26488	-0.997517	0.070425	-3.49579	-1.19782	11.2178	4.55814	0.214112	CarbonateRawS	1.173	1.13052	0.115879	0.245	0.489331	445134.8486	3973516.456
optimal	1	158.794	7.76619	-0.967951	0.25114	-0.0278857	-7.27428	6.54769	4.61813	0.180854	CarbonateRawS	1.14253	1.11262	0.108	0.251319	0.486009	445194.8486	3973516.456
non-optimal	0	200.968	10.2065	0.579804	0.814756	-10.8931	-0.224143	7.0923	2.1986	0.462196	CarbonateRawS	3.13286	1.85945	0.172702	0.239871	0.660716	442754.8486	3973536.456
non-optimal	0	194.395	49.6604	0.678068	0.734999	58.5288	-35.9857	1.71785	2.25776	0.429061	CarbonateRawS	3.07749	1.85376	0.11673	0.298493	0.617324	442814.8486	3973536.456
non-optimal	0	187.167	11.2152	0.965601	0.260028	-3.89609	19.3018	5.51422	2.33582	0.384407	CarbonateRawS	3.00392	1.84918	0.0567979	0.37733	0.5641	442894.8486	3973536.456
optimal	1	188.07	5.63446	0.516286	-0.856416	11.8205	-13.0467	3.50419	2.41397	0.339754	CarbonateRawS	2.9307	1.84803	0.047	0.392674	0.517812	442974.8486	3973536.456
non-optimal	0	187.343	13.008	-0.945737	0.324933	0.463868	-11.6684	2.65337	3.97973	0.183742	CarbonateRawS	1.57146	1.32154	0.4664	0.0353553	0.62046	444554.8486	3973536.456
optimal	1	182.447	4.88687	-0.921979	0.38724	4.21965	-2.84517	4.74596	4.01923	0.158142	CarbonateRawS	1.54119	1.30662	0.477838	0.0552268	0.643809	444594.8486	3973536.456
optimal	1	180.956	7.58777	-0.999996	0.00278035	-3.57034	0.560214	6.24844	4.09825	0.104637	CarbonateRawS	1.48202	1.27864	0.479719	0.101213	0.695076	444674.8486	3973536.456
optimal	1	180.84	4.71959	-0.999848	-0.0174116	5.3479	-3.34961	3.68234	4.11868	0.0912414	CarbonateRawS	1.46753	1.26999	0.482255	0.101	0.681297	444694.8486	3973536.456
optimal	1	179.982	9.89429	-0.366928	-0.930249	-12.7379	-0.741403	4.32065	4.17864	0.0516624	CarbonateRawS	1.42488	1.24389	0.440985	0.099	0.638847	444754.8486	3973536.456
non-optimal	0	167.499	18.2557	-0.733764	0.679404	-18.1364	57.416	6.73984	4.41719	0.105262	CarbonateRawS	1.26841	1.15722	0.222504	0.19891	0.50593	444994.8486	3973536.456
non-optimal	0	162.554	8.19247	-0.999436	-0.0335784	-5.19232	1.73365	4.22488	4.53583	0.185914	CarbonateRawS	1.20056	1.11796	0.142225	0.225887	0.472319	445114.8486	3973536.456
optimal	1	163.034	18.6103	-0.999988	-0.00490672	10.1941	-0.505349	3.88599	4.57675	0.213546	CarbonateRawS	1.17979	1.10523	0.129877	0.225568	0.467467	445154.8486	3973536.456
optimal	1	162.098	8.82145	-0.684767	0.728762	-4.26245	-15.6989	7.2853	4.63541	0.188043	CarbonateRawS	1.15054	1.08799	0.129	0.237489	0.466567	445214.8486	3973536.456
optimal	1	158.207	31.6985	-0.955612	0.294628	-2.37833	24.2498	3.27949	4.69543	0.167093	CarbonateRawS	1.12368	1.07384	0.126827	0.259731	0.473334	445274.8486	3973536.456
non-optimal	0	223.085	29.3147	-0.918477	-0.395476	103.886	-105.765	1.76522	2.13549	0.449322	CarbonateRawS	3.19596	1.84725	0.235936	0.188558	0.719184	442694.8486	3973556.456
non-optimal	0	188.958	1.06508	0.999702	-0.024411	-2.84345	-1.76618	9.99344	2.25394	0.445584	CarbonateRawS	3.08531	1.83382	0.126752	0.302949	0.631735	442814.8486	3973556.456
non-optimal	0	188.317	9.0873	-0.565947	-0.824442	-3.28409	60.2856	6.73459	2.27281	0.434332	CarbonateRawS	3.06693	1.83234	0.110752	0.322332	0.618198	442834.8486	3973556.456
optimal	1	185.722	18.5758	0.430137	-0.902764	-15.8621	20.2341	3.66484	2.29303	0.423236	CarbonateRawS	3.04858	1.83107	0.0962601	0.341786	0.60502	442854.8486	3973556.456
optimal	1	182.93	4.51134	-0.966877	0.255241	-7.20451	7.29287	3.72766	2.37126	0.378583	CarbonateRawS	2.97538	1.82818	0.0694622	0.420117	0.556389	442934.8486	3973556.456
optimal	1	184.874	33.911	-0.978618	0.205685	26.5227	-42.7293	1.58522	4.07706	0.132774	CarbonateRawS	1.51029	1.26701	0.45805	0.0731095	0.666821	444654.8486	3973556.456
optimal	1	182.425	2.30127	-0.987841	0.155464	0.470606	7.65292	5.78862	4.13568	0.093086	CarbonateRawS	1.46725	1.24325	0.465972	0.08	0.653028	444714.8486	3973556.456
optimal	1	184.347	33.3887	-0.999997	-0.00234374	34.0473	-116.479	1.60499	4.17658	0.0666033	CarbonateRawS	1.43923	1.22582	0.4472	0.079	0.624408	444754.8486	3973556.456
optimal	1	177.284	7.36436	-0.962859	-0.270006	6.9805	-1.8345	3.23415	4.33477	0.0374833	CarbonateRawS	1.33327	1.16449	0.300912	0.130096	0.525019	444914.8486	3973556.456
non-optimal	0	166.398	6.41076	-0.977157	-0.212519	6.68976	-1.78344	3.37416	4.49437	0.143544	CarbonateRawS	1.23897	1.11218	0.179744	0.2136	0.461091	445074.8486	3973556.456
non-optimal	0	166.842	6.49104	-0.896856	-0.442322	-0.866187	-1.63065	5.30752	4.63355	0.205718	CarbonateRawS	1.16825	1.0687	0.149	0.218634	0.446593	445214.8486	3973556.456
non-optimal	0	224.225	30.5539	0.998576	0.0533472	9.5458	23.4359	2.40835	2.1117	0.430336	TerraRossa	3.22208	1.83048	0.261354	0.176264	0.747359	442674.8486	3973576.456
non-optimal	0	209.117	17.7009	0.66821	0.743973	-6.26414	-15.3981	3.71646	2.1319	0.429337	CarbonateRawS	3.20362	1.82746	0.242706	0.195113	0.732165	442694.8486	3973576.456
non-optimal	0	201.079	48.0603	0.703618	0.710578	32.0283	0.793596	1.77422	2.15211	0.428378	CarbonateRawS	3.18517	1.82466	0.22429	0.214086	0.717206	442714.8486	3973576.456
non-optimal	0	181.835	7.00145	0.804318	0.5942	-5.16668	5.21845	3.97836	2.28969	0.429377	CarbonateRawS	3.05661	1.8111	0.11183	0.34684	0.620362	442854.8486	3973576.456
optimal	1	179.752	9.3296	0.991773	-0.128007	6.16744	-4.9669	3.68739	2.30859	0.428786	CarbonateRawS	3.03832	1.81004	0.101518	0.366085	0.607889	442874.8486	3973576.456
optimal	1	182.71	36.3422	0.795325	-0.606183	-38.6483	-57.9232	2.18817	2.38831	0.384131	CarbonateRawS	2.96541	1.80801	0.0878237	0.437165	0.56236	442954.8486	3973576.456
non-optimal	0	196.398	16.286	-0.374334	-0.927294	-1.24305	-4.81055	3.11172	2.46674	0.341721	CarbonateRawS	2.89287	1.80939	0.0872066	0.402315	0.525137	443034.8486	3973576.456
non-optimal	0	198.923	10.0874	-0.657445	-0.753502	-0.116553	20.6644	3.60778	2.48703	0.332728	CarbonateRawS	2.87479	1.80679	0.0902441	0.386804	0.517348	443054.8486	3973576.456
non-optimal	0	188.297	11.7775	-0.977546	0.210721	-6.75408	3.88129	4.83535	4.09428	0.134469	CarbonateRawS	1.50975	1.24138	0.439966	0.062	0.666101	444674.8486	3973576.456
optimal	1	186.697	4.94275	-0.949814	-0.312814	-2.59901	-1.00142	7.50712	4.17475	0.0816884	CarbonateRawS	1.4537	1.20773	0.454211	0.059	0.610283	444754.8486	3973576.456
optimal	1	187.728	4.01879	-0.938603	0.345	-6.6491	5.66627	8.77096	4.21431	0.0553173	CarbonateRawS	1.42654	1.19069	0.41731	0.058	0.58231	444794.8486	3973576.456
optimal	1	174.792	7.50962	-0.521862	0.85303	2.12996	-10.4891	3.90754	4.39304	0.0622013	CarbonateRawS	1.31245	1.12599	0.262732	0.156272	0.478085	444974.8486	3973576.456
optimal	1	169.976	7.38126	-0.967738	-0.25196	7.11199	6.37804	3.23183	4.45309	0.101533	CarbonateRawS	1.2778	1.10635	0.219973	0.202408	0.45401	445034.8486	3973576.456
optimal	1	169.291	6.27625	-0.999741	0.0227567	-8.63821	1.07859	7.4209	4.53225	0.156978	CarbonateRawS	1.23462	1.08023	0.179075	0.186078	0.432903	445114.8486	3973576.456
non-optimal	0	215.245	29.0998	0.913991	0.405735	18.8034	-9.16136	1.77403	2.08913	0.411311	TerraRossa	3.24824	1.814	0.287308	0.164694	0.775542	442654.8486	3973596.456
non-optimal	0	206.564	45.0828	0.967012	0.25473	-67.5646	113.487	5.88569	2.10801	0.410352	CarbonateRawS	3.2298	1.81073	0.268972	0.183096	0.760385	442674.8486	3973596.456
non-optimal	0	197.38	38.6232	0.643422	0.765512	53.5469	-41.3795	4.54805	2.14849	0.408397	CarbonateRawS	3.19298	1.80484	0.233122	0.220731	0.73077	442714.8486	3973596.456
non-optimal	0	188.884	4.5802	0.809005	0.587802	-11.304	17.7182	9.42948	2.18764	0.407	CarbonateRawS	3.15624	1.79983	0.198862	0.258358	0.702174	442754.8486	3973596.456
non-optimal	0	184.447	2.07643	0.990237	0.139392	1.61747	1.91349	5.19839	2.22682	0.407398	CarbonateRawS	3.11958	1.79569	0.167171	0.296233	0.674692	442794.8486	3973596.456
non-optimal	0	182.124	6.2285	-0.929828	0.367996	-6.41681	44.8985	8.92869	2.24709	0.408078	CarbonateRawS	3.10128	1.79395	0.152794	0.315014	0.66143	442814.8486	3973596.456
optimal	1	178.089	25.9284	0.771008	0.636825	-90.3448	28.1809	3.9887	2.28629	0.409396	CarbonateRawS	3.06474	1.79114	0.128631	0.352911	0.635963	442854.8486	3973596.456
optimal	1	176.063	8.01102	0.950919	-0.309439	-12.347	-6.05577	7.86746	2.30522	0.410078	CarbonateRawS	3.04651	1.79007	0.119775	0.371884	0.623802	442874.8486	3973596.456
optimal	1	193.816	34.5504	0.512149	-0.858897	-1.35041	34.4925	2.25438	2.44462	0.368799	CarbonateRawS	2.91951	1.78873	0.107	0.430415	0.551624	443014.8486	3973596.456
non-optimal	0	197.247	25.2111	-0.129686	-0.991555	-4.90526	5.67366	4.02086	2.46358	0.359561	CarbonateRawS	2.90146	1.78941	0.107168	0.41499	0.543479	443034.8486	3973596.456
optimal	1	177.775	8.4787	-0.844238	0.535969	7.65994	-29.9957	3.09143	4.39127	0.0470106	CarbonateRawS	1.32861	1.10711	0.275949	0.142524	0.460353	444974.8486	3973596.456
non-optimal	0	171.635	6.20682	-0.990956	0.134186	12.1015	12.013	3.40675	4.6507	0.225657	CarbonateRawS	1.19506	1.02485	0.189855	0.189042	0.408271	445234.8486	3973596.456
non-optimal	0	213.014	27.3054	0.884847	0.465882	6.0915	6.23799	5.0273	2.06535	0.392287	TerraRossa	3.27443	1.7978	0.313665	0.154693	0.803732	442634.8486	3973616.456
non-optimal	0	192.441	31.6247	0.548556	0.836114	17.3543	23.8119	1.67294	2.14506	0.388417	CarbonateRawS	3.20089	1.78503	0.243282	0.227693	0.744624	442714.8486	3973616.456
non-optimal	0	189.153	9.72667	0.284658	0.958629	-14.8335	18.4246	9.81454	2.16399	0.387466	CarbonateRawS	3.18256	1.78239	0.226685	0.24626	0.730458	442734.8486	3973616.456
non-optimal	0	183.484	5.99194	0.986109	-0.166097	-12.7652	1.88632	10.1697	2.20321	0.387	CarbonateRawS	3.14595	1.77776	0.195412	0.283952	0.702943	442774.8486	3973616.456
optimal	1	174.899	33.3922	0.664528	0.747263	37.6855	-51.7036	1.60485	2.28306	0.389416	CarbonateRawS	3.07299	1.77117	0.14624	0.359436	0.651804	442854.8486	3973616.456
optimal	1	177.098	1.46343	0.550615	-0.834759	0.0142557	0.427769	5.54847	2.36163	0.392082	CarbonateRawS	3.00038	1.76819	0.129248	0.43513	0.606934	442934.8486	3973616.456
non-optimal	0	192.534	6.64087	-0.799814	0.600248	4.32905	-6.14763	4.4372	4.27079	0.0459674	CarbonateRawS	1.41768	1.12993	0.383338	0.0452548	0.512411	444854.8486	3973616.456
optimal	1	188.512	0.670446	0.411924	0.911218	3.24155	-10.7798	5.63609	4.31039	0.019799	CarbonateRawS	1.39269	1.11507	0.350411	0.0722496	0.487037	444894.8486	3973616.456
optimal	1	181.354	6.93766	-0.780999	0.624533	4.58489	-0.0675102	7.74881	4.37048	0.019105	CarbonateRawS	1.35654	1.09478	0.304217	0.114337	0.452951	444954.8486	3973616.456
optimal	1	177.788	2.91426	-0.73788	0.674932	-3.17193	4.49561	12.2657	4.41008	0.0452548	CarbonateRawS	1.33341	1.08161	0.276384	0.146728	0.433365	444994.8486	3973616.456
optimal	1	176.2	3.84752	-0.994252	-0.107069	-7.24558	8.92111	5.27369	4.4292	0.0586941	CarbonateRawS	1.32214	1.07513	0.263644	0.16311	0.424647	445014.8486	3973616.456
optimal	1	175.32	4.92845	-0.997493	-0.0707712	-1.59284	5.14544	7.57066	4.44969	0.0728354	CarbonateRawS	1.31108	1.06855	0.251849	0.171026	0.416707	445034.8486	3973616.456
non-optimal	0	174.517	7.99403	-0.978874	0.204464	-11.1774	-2.94984	6.73463	4.64912	0.211426	CarbonateRawS	1.2131	1.00555	0.199422	0.17047	0.388388	445234.8486	3973616.456
non-optimal	0	203.443	0.730867	-0.154483	0.987995	-0.317175	2.3699	6.24294	2.08249	0.371345	CarbonateRawS	3.2639	1.77458	0.305002	0.181135	0.801963	442654.8486	3973636.456
non-optimal	0	198.695	10.2269	0.995925	-0.0901901	-3.81063	13.9765	3.99922	2.10143	0.37039	CarbonateRawS	3.24555	1.77124	0.287795	0.199324	0.787315	442674.8486	3973636.456
non-optimal	0	183.71	3.50488	0.909604	0.415477	3.19777	-6.13756	3.98092	2.1813	0.367	CarbonateRawS	3.17236	1.7601	0.223665	0.272331	0.731197	442754.8486	3973636.456
non-optimal	0	181.151	4.79093	0.276333	0.961062	-2.5602	3.69133	6.61171	2.20027	0.367	CarbonateRawS	3.15411	1.75787	0.209347	0.290799	0.717864	442774.8486	3973636.456
optimal	1	170.575	4.20279	0.949931	0.312459	-0.474972	0.0484042	6.19668	2.2992	0.370086	CarbonateRawS	3.0632	1.75011	0.157563	0.384849	0.656299	442874.8486	3973636.456
optimal	1	172.86	35.2737	0.315802	-0.948825	-13.4816	52.4257	2.22747	2.33989	0.371436	CarbonateRawS	3.027	1.74861	0.150851	0.422651	0.63442	442914.8486	3973636.456
optimal	1	188.272	4.84724	-0.864834	0.502058	5.49928	-7.40203	3.65553	4.32801	0.0216333	CarbonateRawS	1.3964	1.08931	0.347315	0.0714213	0.459004	444914.8486	3973636.456
optimal	1	178.841	4.30369	-0.947095	0.320954	-2.90501	4.2712	9.92983	4.42773	0.0445533	CarbonateRawS	1.33878	1.05621	0.279693	0.151822	0.406553	445014.8486	3973636.456
non-optimal	0	182.7	13.1098	-0.995549	0.0942497	-9.80354	-16.3602	8.20982	4.54797	0.127562	CarbonateRawS	1.27656	1.01699	0.231836	0.125	0.370412	445134.8486	3973636.456
non-optimal	0	179.575	18.5676	-0.612709	0.790309	9.77507	-29.7727	3.88846	4.62723	0.183142	CarbonateRawS	1.23978	0.991829	0.206189	0.144471	0.366722	445214.8486	3973636.456
non-optimal	0	194.073	4.33946	-0.236839	0.971549	2.27562	2.57774	4.45981	2.09832	0.350413	CarbonateRawS	3.25358	1.75151	0.298774	0.207576	0.80119	442674.8486	3973656.456
non-optimal	0	187.628	2.68211	0.399348	0.9168	-1.21119	0.880789	6.44622	2.13898	0.348465	CarbonateRawS	3.21704	1.74542	0.266957	0.243988	0.773104	442714.8486	3973656.456
non-optimal	0	183.342	4.94831	0.998796	0.0490579	-7.61897	3.73205	9.31154	2.15796	0.34752	CarbonateRawS	3.19879	1.74272	0.251925	0.262191	0.759453	442734.8486	3973656.456
non-optimal	0	175.593	5.873	0.323569	0.946205	-3.42713	2.56653	6.95896	2.21764	0.347467	CarbonateRawS	3.14419	1.73596	0.211816	0.316992	0.720284	442794.8486	3973656.456
optimal	1	183.277	4.1754	-0.776851	0.629684	-4.11158	1.98431	5.75126	4.40712	0.0162788	CarbonateRawS	1.3665	1.04387	0.307617	0.123976	0.398152	444994.8486	3973656.456
optimal	1	182.102	31.5971	-0.885355	0.464916	12.2734	-0.876576	2.36716	4.42626	0.0297321	CarbonateRawS	1.35551	1.03727	0.296223	0.138755	0.388645	445014.8486	3973656.456
optimal	1	181.072	4.88041	-0.945227	-0.326413	-1.95354	-2.44945	6.73972	4.44676	0.0438406	CarbonateRawS	1.34473	1.03074	0.285776	0.133544	0.379954	445034.8486	3973656.456
optimal	1	182.23	11.4267	-0.996419	-0.0845548	3.29736	-7.25714	3.48014	4.48639	0.0714213	CarbonateRawS	1.3238	1.01765	0.268157	0.119403	0.365247	445074.8486	3973656.456
optimal	1	183.556	10.9452	-0.938281	-0.345873	2.02795	-2.57258	4.21745	4.50689	0.0855628	CarbonateRawS	1.31367	1.01111	0.261205	0.112361	0.35934	445094.8486	3973656.456
non-optimal	0	174.67	6.26912	0.238224	0.97121	-3.09193	5.39043	4.08984	2.21505	0.327495	CarbonateRawS	3.15261	1.71605	0.228267	0.325122	0.735941	442794.8486	3973676.456
optimal	1	168.686	30.8004	0.679807	0.733391	-10.364	72.5294	3.49716	2.25445	0.329	CarbonateRawS	3.11642	1.71264	0.20906	0.361668	0.712018	442834.8486	3973676.456
non-optimal	0	205.289	11.1686	0.891978	0.45208	-34.7826	58.7965	5.75488	2.51282	0.33748	CarbonateRawS	2.8836	1.69939	0.195635	0.432404	0.599841	443094.8486	3973676.456
optimal	1	186.881	5.44689	-0.742231	0.670144	-15.5668	14.345	5.73549	4.38532	0.0113137	CarbonateRawS	1.39425	1.03154	0.335601	0.0962549	0.391618	444974.8486	3973676.456
optimal	1	184.709	5.0718	-0.997497	0.0707114	8.86241	-8.07179	3.61001	4.44547	0.0296985	CarbonateRawS	1.36168	1.01191	0.303295	0.114826	0.361836	445034.8486	3973676.456
non-optimal	0	185.195	4.05826	-0.831457	-0.555588	0.139414	1.01069	3.8339	4.48512	0.05728	CarbonateRawS	1.34102	0.998744	0.286754	0.100658	0.34636	445074.8486	3973676.456
non-optimal	0	188.019	4.86756	-0.981305	-0.192458	1.59176	3.82412	7.54315	4.50562	0.071218	CarbonateRawS	1.33102	0.992261	0.280264	0.0936376	0.340125	445094.8486	3973676.456
non-optimal	0	196.711	6.17102	-0.807009	0.590539	0.340697	-6.95911	4.10573	4.54527	0.0989949	CarbonateRawS	1.31171	0.979115	0.268689	0.085	0.330946	445134.8486	3973676.456
non-optimal	0	175.845	14.976	0.620028	0.78458	11.1321	13.2928	2.50673	2.19207	0.307	CarbonateRawS	3.17921	1.69822	0.25602	0.315163	0.764022	442774.8486	3973696.456
non-optimal	0	174.103	6.96186	0.472895	0.881119	1.22431	2.85089	3.98409	2.21247	0.307527	CarbonateRawS	3.16113	1.69614	0.245247	0.333362	0.751804	442794.8486	3973696.456
optimal	1	160.003	8.98995	0.976276	0.21653	-5.82591	-8.89293	6.69553	2.27231	0.309524	CarbonateRawS	3.10703	1.69132	0.220785	0.388068	0.717251	442854.8486	3973696.456
non-optimal	0	204.779	29.5206	0.716257	-0.697836	19.4777	-7.81876	1.75683	2.51054	0.317511	CarbonateRawS	2.8929	1.68031	0.200122	0.448612	0.6192	443094.8486	3973696.456
non-optimal	0	214.879	2.41517	0.974341	-0.225078	-16.8057	-28.5626	4.35397	2.86904	0.268153	TerraRossa	2.57894	1.60403	0.147851	0.205002	0.606806	443454.8486	3973696.456
non-optimal	0	212.497	22.4533	0.824803	0.56542	-1.98938	8.13941	3.17039	2.88814	0.259956	CarbonateRawS	2.56162	1.60204	0.141039	0.185003	0.590875	443474.8486	3973696.456
optimal	1	194.438	14.2892	-0.710878	0.703316	-3.00151	2.23989	3.65439	4.34436	0.0534135	CarbonateRawS	1.43334	1.02611	0.376175	0.0518652	0.399606	444934.8486	3973696.456
optimal	1	190.201	14.1169	-0.646121	0.763235	-11.7427	31.7357	6.282	4.36487	0.039598	CarbonateRawS	1.42202	1.01917	0.363632	0.0684105	0.387047	444954.8486	3973696.456
optimal	1	188.323	8.23361	-0.998208	0.0598482	-6.82837	0.747621	10.1748	4.42367	0.00141421	CarbonateRawS	1.38923	0.999525	0.330436	0.0991413	0.353504	445014.8486	3973696.456
non-optimal	0	190.393	8.40958	-0.849208	-0.528058	3.75775	-3.16517	3.09974	4.50435	0.0565685	CarbonateRawS	1.34844	0.97335	0.299446	0.0749466	0.321006	445094.8486	3973696.456
non-optimal	0	184.521	3.55981	0.633682	0.773594	9.09613	-7.14075	3.96533	2.11072	0.2895	CarbonateRawS	3.26015	1.68908	0.299027	0.254945	0.830788	442694.8486	3973716.456
non-optimal	0	166.629	24.1488	0.672789	0.739834	4.90843	32.4154	6.29436	2.23049	0.288111	CarbonateRawS	3.15175	1.67438	0.253744	0.359844	0.756233	442814.8486	3973716.456
non-optimal	0	199.913	37.9582	0.929993	-0.367578	-64.6672	32.8929	4.14447	2.52888	0.298811	CarbonateRawS	2.8847	1.65526	0.180278	0.454327	0.634105	443114.8486	3973716.456
non-optimal	0	217.142	23.5813	0.782813	0.622257	-5.35448	19.1176	2.01706	2.82625	0.302676	TerraRossa	2.62359	1.58894	0.147167	0.245898	0.628246	443414.8486	3973716.456
optimal	1	192.345	3.82879	-0.937928	0.346831	-1.45967	6.127	6.08951	4.3828	0.0403113	CarbonateRawS	1.42762	0.993653	0.368331	0.0672012	0.359006	444974.8486	3973716.456
optimal	1	192.063	7.33572	-0.821486	-0.570229	-12.7821	11.9539	5.54067	4.4635	0.0148661	CarbonateRawS	1.38565	0.967509	0.331282	0.0703847	0.31712	445054.8486	3973716.456
non-optimal	0	170.023	38.1761	-0.06818	0.997673	-29.8754	17.8831	3.37449	2.208	0.267606	CarbonateRawS	3.17848	1.65634	0.280403	0.350766	0.784098	442794.8486	3973736.456
optimal	1	194.98	8.63296	-0.99954	-0.0303394	6.04494	-15.946	4.17174	4.40228	0.0404599	CarbonateRawS	1.43375	0.96829	0.342468	0.0623939	0.331006	444994.8486	3973736.456
optimal	1	194.489	8.79136	-0.982273	-0.187456	-10.7924	-4.88271	8.98425	4.44196	0.0127279	CarbonateRawS	1.41302	0.955139	0.330339	0.0567186	0.308877	445034.8486	3973736.456
optimal	1	196.376	7.35904	-0.959318	-0.282329	2.15038	0.914413	3.92802	4.50216	0.0282843	CarbonateRawS	1.38349	0.935505	0.303026	0.0375766	0.283134	445094.8486	3973736.456
non-optimal	0	207.513	25.459	0.172439	-0.98502	-9.44221	15.2236	3.02884	2.60449	0.264834	CarbonateRawS	2.83433	1.59409	0.159891	0.455294	0.662125	443194.8486	3973756.456
non-optimal	0	211.051	58.5555	0.519085	-0.854723	-177.794	400.553	3.8317	2.62497	0.266368	CarbonateRawS	2.81701	1.58881	0.160449	0.44623	0.660824	443214.8486	3973756.456
non-optimal	0	214.699	44.9519	0.986797	0.161962	10.0178	155.603	3.89783	2.6837	0.27074	CarbonateRawS	2.76498	1.5744	0.155425	0.387769	0.660512	443274.8486	3973756.456
non-optimal	0	213.285	45.2186	0.999971	0.00766404	71.4907	-70.9349	1.18047	2.72331	0.27366	CarbonateRawS	2.73025	1.56599	0.150083	0.348726	0.663292	443314.8486	3973756.456
non-optimal	0	208.011	4.63958	0.996481	-0.0838195	-17.8137	28.3853	7.06681	2.76429	0.276653	CarbonateRawS	2.69554	1.55857	0.136858	0.309685	0.660131	443354.8486	3973756.456
non-optimal	0	198.602	4.71229	-0.992842	0.119437	4.44667	-7.55131	3.6839	4.38073	0.0686804	CarbonateRawS	1.46132	0.955942	0.33191	0.035805	0.328032	444974.8486	3973756.456
optimal	1	196.263	4.34912	-0.972326	-0.233629	-13.3791	5.55243	8.35955	4.42042	0.0410122	CarbonateRawS	1.44042	0.942773	0.316866	0.0398121	0.303059	445014.8486	3973756.456
non-optimal	0	208.62	6.71249	-0.791087	0.611703	10.9021	1.63548	3.32777	2.66315	0.249339	CarbonateRawS	2.79227	1.55953	0.137931	0.402855	0.680026	443254.8486	3973776.456
non-optimal	0	206.966	10.2759	0.571106	-0.820876	37.3325	-51.8688	2.89572	2.68228	0.250799	CarbonateRawS	2.77491	1.5549	0.135624	0.383317	0.680497	443274.8486	3973776.456
optimal	1	199.333	4.70835	-0.908168	-0.418606	-1.77043	-3.82426	7.11872	4.44009	0.0417253	CarbonateRawS	1.44761	0.917377	0.29176	0.0171172	0.275182	445034.8486	3973776.456
optimal	1	151.331	5.13037	0.912081	0.410009	1.21308	5.58167	4.29162	3.03723	0.185443	CarbonateRawS	2.51543	1.41501	0.0618466	0.010198	0.356894	443634.8486	3973876.456
optimal	1	151.662	37.0304	0.871667	0.490099	-30.1244	-58.6248	2.56856	3.01615	0.162779	CarbonateRawS	2.54306	1.39504	0.0503289	0.0254951	0.364929	443614.8486	3973896.456
optimal	1	146.324	46.7377	0.634772	0.7727	-21.7805	-15.056	2.73684	3.01575	0.143014	CarbonateRawS	2.55395	1.37504	0.0575674	0.021095	0.356501	443614.8486	3973916.456
optimal	1	147.975	7.42197	0.998208	0.0598401	-1.17233	4.15451	5.01803	2.97578	0.117239	CarbonateRawS	2.59838	1.35592	0.0269258	0.0537122	0.386747	443574.8486	3973936.456
optimal	1	142.849	12.5737	0.978288	0.207251	-2.85917	40.0638	3.38163	2.99633	0.120208	CarbonateRawS	2.58164	1.35533	0.0456946	0.0349285	0.367822	443594.8486	3973936.456
optimal	1	137.315	28.575	0.760606	0.649214	-44.813	90.3906	4.5683	3.01551	0.123179	CarbonateRawS	2.56494	1.35504	0.0570088	0.0161555	0.349017	443614.8486	3973936.456
optimal	1	140.754	6.62845	0.976897	0.21371	0.167992	0.671532	10.6637	2.97565	0.0974936	CarbonateRawS	2.60934	1.33594	0.034	0.0466154	0.380108	443574.8486	3973956.456
optimal	1	136.857	16.5451	0.894695	0.446677	17.7354	12.7015	2.40188	2.93594	0.0519711	CarbonateRawS	2.66478	1.29812	0.0380132	0.0702282	0.405406	443534.8486	3973996.456
non-optimal	0	128.236	4.66418	0.868454	0.495769	-3.05614	21.8218	6.25915	2.97584	0.0382099	CarbonateRawS	2.64286	1.27598	0.0302655	0.0259422	0.360967	443574.8486	3974016.456
non-optimal	0	124.998	3.74821	0.930685	0.365821	-4.95025	0.423894	4.60677	2.99667	0.0213776	CarbonateRawS	2.63785	1.25536	0.026	0	0.33544	443594.8486	3974036.456
non-optimal	0	129.95	7.11452	0.992777	-0.119977	9.65109	-1.99747	3.26903	2.83686	0.016	CarbonateRawS	2.78128	1.24953	0.0247588	0.149335	0.477881	443434.8486	3974056.456
non-optimal	0	123.209	5.57865	0.98619	-0.165618	-3.65093	-4.31011	7.62509	2.95739	0.004	CarbonateRawS	2.68208	1.23698	0.0666033	0.0306757	0.366105	443554.8486	3974056.456
optimal	1	122.839	36.0977	0.967881	0.251408	-16.5907	43.2474	3.29573	2.87714	0.033	CarbonateRawS	2.75926	1.22422	0.0658559	0.109018	0.433414	443474.8486	3974076.456
optimal	1	119.648	10.9372	0.966932	0.255033	2.44706	-10.9448	2.83191	2.95793	0.0231948	CarbonateRawS	2.69359	1.21701	0.0812158	0.0290689	0.358848	443554.8486	3974076.456
optimal	1	119.54	2.52927	0.33089	0.943669	-17.2253	0.290313	4.30774	2.99764	0.0172627	CarbonateRawS	2.66105	1.21537	0.0647765	0.00948683	0.321629	443594.8486	3974076.456
non-optimal	0	123.27	4.25524	0.655719	0.755005	0.543932	-0.241895	6.73077	2.79848	0.0586941	CarbonateRawS	2.83674	1.21693	0.0290689	0.190276	0.501937	443394.8486	3974096.456
optimal	1	122.956	12.3019	0.919102	0.394019	83.2669	-28.3321	2.71104	2.81765	0.0570789	CarbonateRawS	2.82014	1.21331	0.0422019	0.170426	0.482888	443414.8486	3974096.456
optimal	1	121.27	2.99472	0.409106	0.912487	-2.81409	4.7001	4.13857	2.85871	0.0540833	CarbonateRawS	2.78707	1.20703	0.0681175	0.130863	0.444982	443454.8486	3974096.456
optimal	1	117.692	30.7934	0.984639	0.174604	-47.1536	89.6895	5.67597	2.91758	0.0490306	CarbonateRawS	2.7378	1.20005	0.107056	0.0720069	0.388855	443514.8486	3974096.456
optimal	1	117.869	3.97195	0.971149	-0.238474	-0.734851	-2.8459	4.95408	2.93811	0.0460977	CarbonateRawS	2.72148	1.19838	0.109343	0.0523927	0.370203	443534.8486	3974096.456
non-optimal	0	115.519	36.0967	0.995105	-0.0988211	-23.4728	184.575	2.19716	2.70052	0.105929	CarbonateRawS	2.94219	1.20122	0.0156525	0.295549	0.589356	443294.8486	3974136.456
non-optimal	0	115.897	4.77345	0.90827	0.418384	-3.87379	11.6253	5.4627	2.74019	0.103005	CarbonateRawS	2.90885	1.19085	0.0326497	0.25633	0.55011	443334.8486	3974136.456
optimal	1	114.249	4.73667	-0.308951	0.951078	-2.26353	-3.03104	5.06501	2.86057	0.0940479	CarbonateRawS	2.80989	1.16744	0.0984937	0.138463	0.433199	443454.8486	3974136.456
optimal	1	114.486	14.3561	0.488547	-0.872537	-35.6648	10.8265	4.49683	3.00012	0.0766551	CarbonateRawS	2.6966	1.15539	0.0543415	0.001	0.299748	443594.8486	3974136.456
non-optimal	0	112.872	3.08543	0.986576	-0.163303	2.87424	1.12481	4.10867	2.70177	0.125782	CarbonateRawS	2.95322	1.18199	0.0331059	0.299286	0.585953	443294.8486	3974156.456
non-optimal	0	112.901	4.82992	0.987204	0.159463	-1.18205	1.2708	6.22407	2.76193	0.121264	CarbonateRawS	2.90348	1.16667	0.0594643	0.240441	0.526746	443354.8486	3974156.456
optimal	1	110.981	3.52184	0.963551	-0.267524	-10.9835	20.1856	8.83589	2.80158	0.118343	CarbonateRawS	2.87053	1.15807	0.0765376	0.201221	0.487382	443394.8486	3974156.456
optimal	1	111.342	4.64625	0.312933	-0.949775	5.24575	-4.58396	3.69807	2.82072	0.117038	CarbonateRawS	2.85412	1.15426	0.0878009	0.181497	0.46774	443414.8486	3974156.456
optimal	1	107.067	1.57948	0.999468	-0.0326011	-0.867354	0.531877	8.49255	2.80283	0.138293	CarbonateRawS	2.88198	1.13847	0.0943663	0.201675	0.484088	443394.8486	3974176.456
optimal	1	108.048	45.729	0.887211	-0.461363	-163.263	181.13	3.10856	2.82197	0.136938	CarbonateRawS	2.86564	1.1346	0.10401	0.183096	0.464307	443414.8486	3974176.456
optimal	1	110.511	0.45745	0.908236	0.418458	2.98976	-2.32488	6.01839	2.88211	0.132378	CarbonateRawS	2.8169	1.12504	0.132639	0.126436	0.405094	443474.8486	3974176.456
optimal	1	110.658	2.01686	0.998878	-0.0473554	4.20186	-4.80693	4.53437	2.90262	0.130981	CarbonateRawS	2.80075	1.12255	0.112752	0.106705	0.38541	443494.8486	3974176.456
optimal	1	110.003	1.18514	0.968196	-0.250192	2.35138	-4.60967	5.06633	2.90405	0.150765	XeroRendz	2.81263	1.10269	0.112161	0.101242	0.382284	443494.8486	3974196.456
optimal	1	111.302	15.7411	-0.318142	-0.948043	32.3078	-57.3879	2.45444	2.96417	0.141877	XeroRendz	2.76469	1.09724	0.052345	0.04531	0.322895	443554.8486	3974196.456
optimal	1	106.94	0.396741	-0.9381	-0.346365	0.225963	0.0253096	6.16078	2.86604	0.170836	XeroRendz	2.85668	1.08836	0.154208	0.131309	0.420073	443454.8486	3974216.456
optimal	1	106.906	0.427839	0.349488	0.936941	-4.18869	-1.19263	8.3879	2.88678	0.154557	XeroRendz	2.85261	1.06561	0.139786	0.105475	0.399125	443474.8486	3974236.456
optimal	1	109.569	4.39573	0.121789	0.992556	19.642	-40.8088	3.75373	2.98641	0.17182	XeroRendz	2.7734	1.05618	0.0560357	0.0123693	0.299167	443574.8486	3974236.456
non-optimal	0	98.785	4.45454	0.0488933	0.998804	-12.7197	0.503565	3.74039	2.30623	1.74097	L-Iklin-Tad-Dawl	0.678638	0.197464	0.177294	0.369098	1.61652	451994.8486	3974236.456
optimal	1	106.966	0.554873	-0.263402	0.964686	2.71471	0.342734	5.82531	2.88865	0.134807	XeroRendz	2.86469	1.04581	0.14758	0.0982344	0.399101	443474.8486	3974256.456
optimal	1	107.052	4.63557	-0.534444	-0.845204	0.932369	-14.5324	3.70038	2.92821	0.141718	XeroRendz	2.83299	1.04083	0.113225	0.0609262	0.359113	443514.8486	3974256.456
optimal	1	108.218	2.85432	0.108127	-0.994137	8.23162	-8.79567	4.18666	2.96913	0.148661	XeroRendz	2.80149	1.03736	0.0840238	0.0237065	0.319127	443554.8486	3974256.456
non-optimal	0	99.55	4.39073	0.0645162	0.997917	32.6748	-21.2505	3.75487	2.29695	1.75433	L-Iklin-Tad-Dawl	0.696182	0.177629	0.196698	0.362923	1.59954	451994.8486	3974256.456
non-optimal	0	98.1898	6.13814	-0.965003	0.262239	-1.46444	-0.221614	4.80426	2.20799	1.82967	L-Iklin-Tad-Dawl	0.7423	0.143	0.148111	0.459688	1.65485	452094.8486	3974256.456
optimal	1	107.039	0.538625	0.999522	0.0309245	-1.0759	0.0982652	5.85503	2.89054	0.115117	XeroRendz	2.87686	1.02602	0.15412	0.090471	0.400052	443474.8486	3974276.456
non-optimal	0	97.4533	9.09216	0.389118	0.921188	1.71764	0.506096	3.02047	2.18088	1.85785	L-Iklin-Tad-Dawl	0.765982	0.117	0.153219	0.475303	1.65019	452114.8486	3974276.456
optimal	1	106.23	1.67884	0.730281	0.683147	-3.14927	-1.05729	4.71794	2.97014	0.10933	XeroRendz	2.82647	0.997459	0.118068	0.00921954	0.322741	443554.8486	3974296.456
non-optimal	0	99.0326	11.4038	-0.815297	0.579043	-0.666881	-0.26176	3.88766	2.20688	1.84063	L-Iklin-Tad-Dawl	0.771044	0.113088	0.192481	0.432612	1.61063	452074.8486	3974296.456
non-optimal	0	96.518	6.03538	-0.97478	-0.223169	-2.59085	35.3593	5.04442	2.18976	1.85567	L-Iklin-Tad-Dawl	0.781568	0.105688	0.181135	0.452408	1.62226	452094.8486	3974296.456
non-optimal	0	101.558	0.832222	-0.4717	-0.881759	10.7411	-10.0086	5.41991	2.30649	1.76642	L-Iklin-Tad-Dawl	0.732823	0.122188	0.130729	0.310987	1.52746	451954.8486	3974316.456
non-optimal	0	100.017	5.07893	0.129065	-0.991636	8.5912	-31.4418	3.6086	2.25196	1.80971	L-Iklin-Tad-Dawl	0.75857	0.115849	0.156237	0.370504	1.5601	452014.8486	3974316.456
non-optimal	0	100.6	8.23816	-0.778533	0.627604	12.9058	2.18345	3.12062	2.23511	1.8373	L-Iklin-Tad-Dawl	0.794273	0.0761052	0.125865	0.368012	1.52706	452014.8486	3974356.456
non-optimal	0	96.972	6.58936	0.604399	0.796682	-29.4147	37.0427	5.13821	2.18046	1.88087	L-Iklin-Tad-Dawl	0.822477	0.0572451	0.171187	0.428011	1.56203	452074.8486	3974356.456
non-optimal	0	96.4001	1.63471	0.989546	0.144221	-0.567322	11.3383	4.74459	2.17234	1.89452	L-Iklin-Tad-Dawl	0.839874	0.0386264	0.158382	0.428299	1.546	452074.8486	3974376.456
non-optimal	0	99.503	11.2023	0.956632	-0.2913	-0.94448	24.8558	3.90596	2.26619	1.81018	L-Iklin-Tad-Dawl	0.825608	0.023	0.0410122	0.31305	1.44365	451954.8486	3974416.456
non-optimal	0	95.4025	4.178	-0.687301	-0.726373	31.6058	-2.14127	3.80472	2.17421	1.85864	L-Iklin-Tad-Dawl	0.865811	0.00894427	0.117614	0.411825	1.50204	452054.8486	3974416.456
non-optimal	0	94.2833	2.53775	-0.867996	0.49657	0.471452	-1.0117	4.99754	2.16659	1.84141	L-Iklin-Tad-Dawl	0.883713	0.00894427	0.105688	0.415018	1.48618	452054.8486	3974436.456
non-optimal	0	96.4525	1.56274	-0.893896	0.448274	18.5756	-13.4076	4.78964	2.19531	1.80397	L-Iklin-Tad-Dawl	0.885138	0.022561	0.0614003	0.380296	1.446	452014.8486	3974456.456
optimal	1	63.691	2.36027	-0.891985	0.452066	-2.67989	1.46936	5.76328	3.04989	0.0907579	CarbonateRawS	2.69091	0.414922	0.015	1.15705	0.598802	445094.8486	3975216.456
optimal	1	61.7775	13.1372	-0.981612	0.190888	-2.83319	-33.9836	3.74175	3.05283	0.0970824	CarbonateRawS	2.68356	0.426287	0.012	1.14501	0.582893	445114.8486	3975216.456
optimal	1	63.165	6.81122	-0.179659	0.983729	-14.5924	8.10692	6.97659	3.02958	0.0717844	CarbonateRawS	2.7095	0.431335	0.0347131	1.14123	0.61097	445094.8486	3975236.456
optimal	1	61.9915	4.50921	-0.455554	0.890208	-11.733	-0.299976	6.21304	3.03583	0.084119	CarbonateRawS	2.69502	0.45405	0.0284429	1.11704	0.580072	445134.8486	3975236.456
optimal	1	61.425	3.98668	-0.999665	-0.0258987	-2.20111	-7.03433	6.74212	3.03926	0.0904434	CarbonateRawS	2.68797	0.46543	0.0259615	1.10528	0.565052	445154.8486	3975236.456
non-optimal	0	67.496	3.05993	-0.956473	-0.291821	5.26994	-3.49776	4.11698	3.00621	0.0464866	CarbonateRawS	2.73548	0.436406	0.0575587	1.13814	0.639065	445074.8486	3975256.456
non-optimal	0	65.9875	4.80988	-0.978791	0.204861	6.86456	-3.96155	3.6633	3.00926	0.052811	CarbonateRawS	2.7281	0.447795	0.0544518	1.12554	0.623541	445094.8486	3975256.456
optimal	1	63.7108	3.42574	-0.996233	0.08672	6.90067	-1.18649	4.00382	3.02237	0.0774919	CarbonateRawS	2.69986	0.49326	0.0148661	1.07739	0.564273	445174.8486	3975256.456
non-optimal	0	61.596	2.17252	-0.997967	-0.0637272	-7.39182	7.48817	5.55857	3.04173	0.108467	CarbonateRawS	2.66752	0.541128	0.0545619	1.01255	0.498016	445274.8486	3975256.456
non-optimal	0	61.4848	13.7025	-0.972817	0.231576	12.8412	-28.0172	4.67887	3.0461	0.114791	CarbonateRawS	2.66145	0.548162	0.0708308	0.999987	0.486148	445294.8486	3975256.456
non-optimal	0	58.263	9.70906	-0.932022	0.362402	11.3789	-47.5044	2.95363	3.05492	0.12744	CarbonateRawS	2.64973	0.561749	0.106888	0.9756	0.464091	445334.8486	3975256.456
optimal	1	68.1665	6.5865	0.578859	0.815428	-4.22851	9.38157	4.04003	2.98723	0.0275136	TerraRossa	2.75405	0.452902	0.0772787	1.12276	0.651708	445074.8486	3975276.456
non-optimal	0	67.874	13.741	-0.994074	0.108701	-14.1023	-32.8858	3.28965	2.99664	0.0461736	CarbonateRawS	2.73244	0.487032	0.0304138	1.0851	0.606897	445134.8486	3975276.456
optimal	1	64.7933	2.06536	-0.941325	0.337501	2.70467	-4.17094	4.51059	3.00349	0.0585235	CarbonateRawS	2.71868	0.509746	0.001	1.06114	0.578498	445174.8486	3975276.456
non-optimal	0	65.1425	3.80655	-0.69663	0.71743	1.81707	14.7329	3.89813	3.00724	0.0645136	CarbonateRawS	2.71199	0.521138	0.0127279	1.04929	0.564783	445194.8486	3975276.456
non-optimal	0	64.3467	2.97441	0.930262	-0.366897	3.18374	14.6347	9.23913	3.01085	0.0708378	CarbonateRawS	2.70543	0.531738	0.0268701	1.03617	0.551453	445214.8486	3975276.456
non-optimal	0	63.3722	31.1448	-0.872808	0.488065	31.8282	-131.151	1.69178	3.01899	0.0831685	CarbonateRawS	2.69272	0.549962	0.0544518	1.01014	0.526061	445254.8486	3975276.456
non-optimal	0	62.3396	2.32246	-0.0996544	-0.995022	-0.148844	-2.9557	6.00259	3.02298	0.089493	CarbonateRawS	2.68656	0.559017	0.068593	0.997162	0.514062	445274.8486	3975276.456
optimal	1	71.2172	4.2897	0.958005	0.28675	25.7247	7.32715	3.77824	2.97302	0.0208806	CarbonateRawS	2.75821	0.492057	0.0380789	1.08185	0.635172	445114.8486	3975296.456
non-optimal	0	66.096	5.53042	-0.877942	0.478768	-21.651	12.4142	5.13239	2.98704	0.0455412	CarbonateRawS	2.73087	0.537536	0.0261725	1.03321	0.579672	445194.8486	3975296.456
non-optimal	0	65.301	2.77859	-0.631285	0.775551	5.49639	-4.55457	4.2136	2.99068	0.0518652	CarbonateRawS	2.72436	0.548916	0.0410122	1.02106	0.566692	445214.8486	3975296.456
non-optimal	0	64.9117	4.25318	-0.971589	-0.236674	-5.61761	-1.70908	4.88543	2.99888	0.064195	CarbonateRawS	2.71173	0.567607	0.0692965	0.994952	0.542015	445254.8486	3975296.456
non-optimal	0	64.777	2.49762	-0.643889	-0.765119	5.16077	0.53507	4.32036	3.00289	0.0705195	CarbonateRawS	2.70562	0.576905	0.0827345	0.981943	0.530377	445274.8486	3975296.456
non-optimal	0	63.4175	5.23129	-0.917676	0.397329	-4.86051	4.65601	7.07539	3.00732	0.076844	CarbonateRawS	2.69964	0.585764	0.0968762	0.968986	0.519249	445294.8486	3975296.456
non-optimal	0	62.6597	8.68049	0.798712	-0.601714	-13.8729	1.4847	4.16617	3.01157	0.0831685	CarbonateRawS	2.69379	0.592588	0.111072	0.95627	0.508665	445314.8486	3975296.456
optimal	1	72.493	3.58058	-0.981548	0.191215	1.12095	1.05228	6.59856	2.95105	0.00360555	TerraRossa	2.78403	0.497112	0.0531507	1.07925	0.663449	445094.8486	3975316.456
non-optimal	0	62.1462	4.28528	0.99105	-0.133494	14.8984	-19.731	3.77927	3.00244	0.076844	CarbonateRawS	2.70175	0.624982	0.154457	0.915736	0.50715	445354.8486	3975316.456
non-optimal	0	59.7882	7.15956	-0.4134	0.91055	-5.22497	6.14817	5.20856	3.00709	0.0831685	CarbonateRawS	2.69635	0.631801	0.155081	0.9036	0.498639	445374.8486	3975316.456
non-optimal	0	66.4214	3.94926	-0.42865	0.903471	-2.26123	1.41156	6.25911	2.96856	0.0388973	CarbonateRawS	2.73788	0.621627	0.125865	0.938557	0.553263	445294.8486	3975336.456
optimal	1	77.1348	22.2339	-0.941843	0.336052	-26.9775	11.4403	3.18128	2.90447	0.0537587	TerraRossa	2.8358	0.507551	0.0822192	1.07602	0.720003	445054.8486	3975356.456
optimal	1	76.2598	2.60554	-0.955522	0.29492	-0.229887	2.20313	4.97114	2.9073	0.0474342	TerraRossa	2.82854	0.518652	0.0629365	1.06242	0.705694	445074.8486	3975356.456
optimal	1	74.0293	1.27124	-0.94328	0.331998	-3.81416	3.00957	7.56112	2.89807	0.0480833	TerraRossa	2.82631	0.56921	0	1.00764	0.679426	445134.8486	3975376.456
non-optimal	0	73.0136	2.75445	-0.943148	0.332373	0.0888023	4.31778	4.91549	2.90167	0.0417612	TerraRossa	2.8196	0.580595	0.0183848	0.994719	0.666588	445154.8486	3975376.456
non-optimal	0	72.6694	3.65791	-0.972014	0.234923	2.43321	-0.368303	3.93807	2.90515	0.0357351	TerraRossa	2.81301	0.59198	0.0376563	0.981942	0.65411	445174.8486	3975376.456
non-optimal	0	70.6182	3.82384	-0.703327	-0.710866	-3.4823	1.58515	5.68534	2.92117	0.0107703	TerraRossa	2.78792	0.637452	0.115209	0.933236	0.608227	445254.8486	3975376.456
non-optimal	0	70.6657	1.13017	-0.578508	-0.815677	5.62318	0.465714	5.11383	2.92529	0.00447214	CarbonateRawS	2.78198	0.648013	0.134618	0.921393	0.59788	445274.8486	3975376.456
non-optimal	0	62.9977	6.0899	-0.996588	-0.0825327	-0.228903	-10.4111	6.42165	2.95887	0.0388973	CarbonateRawS	2.72836	0.701896	0.18164	0.831609	0.530066	445414.8486	3975376.456
optimal	1	57.988	38.26	-0.596452	0.802649	9.70731	-17.7345	7.12266	2.96992	0.0515461	CarbonateRawS	2.69339	0.716802	0.159298	0.807933	0.51265	445454.8486	3975376.456
non-optimal	0	81.958	7.07443	-0.926828	0.375486	25.3461	-4.42453	3.27474	2.86224	0.0980306	TerraRossa	2.88035	0.531008	0.0904434	1.05977	0.740003	445034.8486	3975396.456
non-optimal	0	79.729	2.33742	0.0541779	0.998531	-1.23526	0.557645	5.07987	2.86802	0.085703	TerraRossa	2.8659	0.551949	0.051923	1.03326	0.73437	445074.8486	3975396.456
optimal	1	75.6638	0.51998	-0.756304	0.654221	-0.050835	0.350471	11.2974	2.87435	0.0733757	TerraRossa	2.85193	0.574282	0.0136015	1.00591	0.70763	445114.8486	3975396.456
non-optimal	0	73.2225	2.11982	-0.733263	0.679945	4.40978	-3.4607	4.48454	2.88885	0.0483839	TerraRossa	2.8255	0.619839	0.0623618	0.953798	0.658195	445194.8486	3975396.456
non-optimal	0	65.328	16.623	-0.792789	0.609496	-9.38812	22.2441	5.28729	2.93403	0.0136015	CarbonateRawS	2.75554	0.713836	0.209745	0.828211	0.557145	445394.8486	3975396.456
non-optimal	0	78.378	4.72654	-0.939588	0.342309	5.1174	-4.21564	3.68086	2.85229	0.0983514	TerraRossa	2.87398	0.579662	0.0272029	1.00498	0.732255	445094.8486	3975416.456
non-optimal	0	74.3775	2.82281	-0.905839	0.423622	1.26752	-2.49301	4.19778	2.86611	0.0736817	TerraRossa	2.85085	0.624892	0.0487032	0.951244	0.686105	445174.8486	3975416.456
non-optimal	0	74.1273	1.57496	-0.452551	0.891738	2.84106	-2.36752	4.78184	2.87004	0.0676757	TerraRossa	2.84447	0.63627	0.0679117	0.938387	0.674581	445194.8486	3975416.456
non-optimal	0	73.8788	1.32355	0.403562	0.914952	-0.0351801	10.1302	7.35373	2.87382	0.0613514	TerraRossa	2.83822	0.64765	0.0870919	0.925662	0.663461	445214.8486	3975416.456
non-optimal	0	72.9575	3.31763	-0.953368	0.301811	-0.33712	1.2147	4.03596	2.89113	0.0360555	TerraRossa	2.8145	0.692734	0.163884	0.877479	0.623426	445294.8486	3975416.456
optimal	1	63.4241	4.3123	-0.50551	0.862821	-0.36176	-1.48671	4.46611	2.92608	0.00728011	CarbonateRawS	2.7305	0.74639	0.204	0.787688	0.557324	445434.8486	3975416.456
optimal	1	54.6133	1.95622	-0.11201	0.993707	3.41795	-3.89941	4.56493	2.94872	0.032573	CarbonateRawS	2.66136	0.778181	0.18071	0.741105	0.529802	445514.8486	3975416.456
non-optimal	0	85.323	7.15136	0.972399	-0.233324	-2.09802	20.4133	4.65011	2.8229	0.135978	TerraRossa	2.85304	0.565873	0.0569386	1.03366	0.705014	445034.8486	3975436.456
non-optimal	0	78.5332	2.72658	-0.720131	0.693839	-0.049618	-5.18267	4.23252	2.8387	0.104995	TerraRossa	2.85532	0.618547	0.0158114	0.962946	0.694058	445134.8486	3975436.456
non-optimal	0	74.7523	19.5995	-0.999876	-0.0157143	23.9518	32.7432	3.60701	2.85369	0.0803243	TerraRossa	2.85724	0.664078	0.0926499	0.910214	0.65626	445214.8486	3975436.456
optimal	1	71.2605	3.8262	-0.453248	0.891385	6.67033	-7.17855	3.89297	2.88553	0.0360555	TerraRossa	2.80996	0.737835	0.227108	0.823581	0.609397	445354.8486	3975436.456
optimal	1	56.5035	5.1232	-0.632552	0.774518	-15.3554	20.8438	10.8555	2.92343	0.00728011	CarbonateRawS	2.68877	0.78781	0.203214	0.735851	0.554734	445494.8486	3975436.456
optimal	1	55.6395	1.9028	0.205105	0.97874	1.31755	-1.20702	4.59263	2.92911	0.0136015	CarbonateRawS	2.67161	0.796194	0.200639	0.724456	0.549045	445514.8486	3975436.456
optimal	1	53.796	0.948082	0.278829	0.960341	0.442348	3.17482	5.9827	2.93822	0.0262488	CarbonateRawS	2.6374	0.813541	0.201435	0.7009	0.539713	445554.8486	3975436.456
non-optimal	0	85.384	8.94924	-0.957739	0.287639	-3.13933	27.0265	3.72973	2.80554	0.14893	TerraRossa	2.83322	0.593068	0.0491935	1.0054	0.698115	445054.8486	3975456.456
non-optimal	0	85.26	3.12679	-0.538571	0.84258	12.5585	1.60113	4.09533	2.80846	0.142622	TerraRossa	2.83353	0.603001	0.033541	0.990869	0.708917	445074.8486	3975456.456
non-optimal	0	83.7753	18.7557	-0.252146	0.967689	3.01964	-28.3128	3.3668	2.81173	0.136561	TerraRossa	2.83399	0.613325	0.0156525	0.976535	0.699054	445094.8486	3975456.456
non-optimal	0	80.2552	19.7042	-0.825412	0.564531	-14.1932	-63.8537	2.90809	2.81847	0.12404	TerraRossa	2.83533	0.635132	0.0213776	0.948422	0.677021	445134.8486	3975456.456
non-optimal	0	77.9557	2.69761	-0.455223	-0.890377	-2.45741	1.30159	4.93637	2.82575	0.111629	TerraRossa	2.83724	0.657761	0.0597746	0.921165	0.656686	445174.8486	3975456.456
non-optimal	0	77.914	0.918081	0.4079	-0.913026	-2.54541	1.93228	7.51893	2.83357	0.0992975	TerraRossa	2.8397	0.680537	0.0980816	0.894866	0.638214	445214.8486	3975456.456
non-optimal	0	77.2145	8.88733	-0.226843	-0.973931	-15.8392	-2.88978	4.14225	2.84222	0.0866487	TerraRossa	2.84273	0.703314	0.136561	0.869419	0.621769	445254.8486	3975456.456
non-optimal	0	77.4703	8.08521	-0.826735	-0.562591	27.7574	-13.1865	3.13962	2.84645	0.0803243	TerraRossa	2.84445	0.714703	0.155769	0.857071	0.614359	445274.8486	3975456.456
optimal	1	62.1607	4.29717	-0.157027	0.987594	1.34135	0.690944	4.8751	2.8923	0.0234094	CarbonateRawS	2.73337	0.79091	0.232757	0.743864	0.558323	445454.8486	3975456.456
optimal	1	59.8643	5.24283	-0.22569	0.974199	-1.60208	-2.96926	9.83625	2.89778	0.017088	CarbonateRawS	2.7162	0.798326	0.227015	0.73161	0.553719	445474.8486	3975456.456
non-optimal	0	90.4695	10.3878	-0.852263	0.523114	-8.17051	13.9128	2.88465	2.78066	0.18025	TerraRossa	2.813	0.591037	0.01253	1.01695	0.660367	445014.8486	3975476.456
non-optimal	0	85.9053	1.81524	0.428639	-0.903476	21.2807	-1.04441	4.63977	2.78952	0.161595	TerraRossa	2.81354	0.620298	0.0247588	0.977129	0.692303	445074.8486	3975476.456
non-optimal	0	85.8521	5.58087	0.999714	0.0239288	-3.61657	-4.2582	4.61242	2.79281	0.155589	TerraRossa	2.814	0.630435	0.0067082	0.962591	0.682728	445094.8486	3975476.456
non-optimal	0	83.7857	8.71321	-0.768344	0.640037	3.09936	-7.07902	3.06374	2.79602	0.149265	TerraRossa	2.8146	0.640881	0.0102956	0.948252	0.671235	445114.8486	3975476.456
non-optimal	0	79.8756	4.06035	-0.998057	0.062311	4.38348	-0.324615	7.84072	2.82776	0.0992975	TerraRossa	2.82453	0.731136	0.161307	0.841314	0.595716	445274.8486	3975476.456
optimal	1	71.719	4.12561	-0.272891	0.962045	0.848684	-3.2689	8.73004	2.85196	0.0676757	TerraRossa	2.81246	0.782254	0.25742	0.780234	0.56477	445374.8486	3975476.456
non-optimal	0	89.076	1.7306	-0.913251	0.407397	-4.92599	5.72922	7.94565	2.76922	0.18058	TerraRossa	2.79354	0.637754	0.0122066	0.963608	0.675873	445074.8486	3975496.456
non-optimal	0	85.531	2.69112	-0.990355	-0.138552	-10.039	-6.58674	8.71154	2.77577	0.168238	TerraRossa	2.79462	0.657881	0.0187883	0.934313	0.654826	445114.8486	3975496.456
non-optimal	0	84.1824	7.06801	-0.996186	-0.0872522	13.4666	-1.91963	3.27566	2.78312	0.155901	TerraRossa	2.79626	0.679509	0.0550091	0.905817	0.632516	445154.8486	3975496.456
non-optimal	0	84.8475	8.12931	-0.999754	0.0221582	12.5864	6.88497	3.13411	2.78907	0.137244	TerraRossa	2.7847	0.764016	0.172679	0.810349	0.55871	445274.8486	3975516.456
optimal	1	78.3	8.53211	-0.705434	0.708775	-2.92226	9.47627	3.77821	2.80345	0.118271	TerraRossa	2.79083	0.798098	0.23008	0.773001	0.538031	445334.8486	3975516.456
optimal	1	55.531	12.0317	-0.866896	0.498488	-7.40276	58.0269	4.34337	2.86016	0.0487032	CarbonateRawS	2.68001	0.885621	0.281027	0.63589	0.482499	445554.8486	3975516.456
non-optimal	0	82.7893	16.8081	0.9063	0.422634	0.326777	22.0713	3.4838	0.798699	0.214033	TerraRossa	3.54941	0.318944	0.0348281	0.00360555	0.122723	441674.8486	3976016.456
non-optimal	0	88.0145	4.58468	-0.510366	0.859957	-6.58333	23.2651	5.90869	0.858884	0.219513	TerraRossa	3.53586	0.295462	0.0863308	0.0374433	0.122483	441734.8486	3976016.456
non-optimal	0	88.6452	16.702	0.90178	-0.432195	-3.06294	56.5379	3.49051	0.879404	0.221305	TerraRossa	3.53156	0.287924	0.105513	0.0509117	0.128693	441754.8486	3976016.456
non-optimal	0	81.1953	6.27982	0.711248	-0.702941	6.45272	10.0362	3.39497	0.797765	0.194139	TerraRossa	3.52997	0.300561	0.0230868	0.0098995	0.103446	441674.8486	3976036.456
non-optimal	0	83.597	12.2677	0.526018	-0.850473	29.828	-64.7223	2.71391	0.818304	0.195923	TerraRossa	3.52532	0.292828	0.0425793	0.0240416	0.0995038	441694.8486	3976036.456
non-optimal	0	84.3817	4.2998	0.667526	-0.744587	0.807805	0.616307	3.77588	0.838844	0.197732	TerraRossa	3.52078	0.284935	0.0623939	0.0374833	0.0994082	441714.8486	3976036.456
non-optimal	0	75.279	22.4706	0.955888	-0.293732	-68.4717	23.9676	5.96274	0.778179	0.172418	TerraRossa	3.51531	0.290078	0.001	0.0131529	0.0934933	441654.8486	3976056.456
non-optimal	0	80.8463	1.52588	0.240653	-0.970611	1.8144	-2.04531	4.81352	0.797359	0.17427	TerraRossa	3.51053	0.282179	0.0200997	0.0247588	0.0845044	441674.8486	3976056.456
non-optimal	0	81.734	3.05446	0.12637	-0.991983	-2.12931	7.25408	4.81192	0.817908	0.176028	TerraRossa	3.50586	0.274308	0.040025	0.0381838	0.0796304	441694.8486	3976056.456
non-optimal	0	89.151	1.97928	0.393366	-0.919382	2.77816	-6.67161	4.55319	0.917916	0.185084	TerraRossa	3.48411	0.237508	0.0868332	0.10748	0.119004	441794.8486	3976056.456
non-optimal	0	94.4154	27.0723	0.936607	-0.350383	1.2188	8.72002	2.55241	0.99742	0.178869	TerraRossa	3.44903	0.209	0.0777817	0.179805	0.179003	441874.8486	3976076.456
non-optimal	0	93.4226	2.64244	-0.272427	-0.962176	1.37159	-10.4456	4.26391	1.37957	0.283365	TerraRossa	3.37564	0.224722	0.214462	0.553451	0.293621	442274.8486	3976076.456
non-optimal	0	94.0613	7.71326	0.84638	-0.53258	11.1526	-14.0855	3.18732	1.4188	0.29588	TerraRossa	3.34588	0.231037	0.246447	0.587388	0.276501	442314.8486	3976076.456
non-optimal	0	80.279	2.94111	0.969747	-0.244112	-24.8447	-12.3767	6.45925	0.878735	0.141598	TerraRossa	3.45342	0.214037	0.0430116	0.108894	0.0626259	441754.8486	3976096.456
non-optimal	0	89.649	21.2538	0.979544	-0.20123	-1.981	-12.8155	3.92415	1.01591	0.163954	TerraRossa	3.42575	0.189	0.0618142	0.20787	0.192982	441894.8486	3976096.456
non-optimal	0	90.2772	24.3801	0.998858	-0.0477703	-9.23055	-0.861104	2.67267	1.20276	0.208926	TerraRossa	3.39584	0.19105	0.106902	0.38524	0.39095	442094.8486	3976096.456
non-optimal	0	89.766	11.967	0.717377	0.696685	1.68652	-16.846	3.83809	1.24035	0.221045	TerraRossa	3.39124	0.193662	0.118406	0.423117	0.368365	442134.8486	3976096.456
non-optimal	0	90.8556	2.82728	0.55908	-0.829114	7.28691	-4.53331	4.1962	1.33551	0.252034	TerraRossa	3.3818	0.201206	0.171213	0.519064	0.298819	442234.8486	3976096.456
non-optimal	0	91.2254	3.74016	0.752772	-0.658281	19.7413	-9.21679	3.91578	1.35515	0.258358	TerraRossa	3.37738	0.202988	0.186317	0.538431	0.287077	442254.8486	3976096.456
non-optimal	0	97.6917	2.87596	-0.152162	0.988356	-1.82977	4.22034	4.87225	2.16016	0.213638	TerraRossa	2.28774	0.441249	0.190234	0.222266	0.201804	444254.8486	3976096.456
non-optimal	0	96.3693	17.6624	0.955631	-0.294567	-23.2699	48.8614	3.02564	2.15714	0.221542	TerraRossa	2.28237	0.4572	0.174897	0.236922	0.199572	444274.8486	3976096.456
non-optimal	0	67.974	1.76723	-0.986912	0.161262	-14.8275	9.27831	8.27751	0.779809	0.112641	CarbonateRawS	3.45712	0.234923	0.0240416	0.0730274	0.05	441654.8486	3976116.456
non-optimal	0	89.4002	13.5441	0.993822	-0.110988	8.07377	-19.9467	4.22094	1.08283	0.162274	TerraRossa	3.39265	0.169426	0.0601664	0.285044	0.26967	441974.8486	3976116.456
non-optimal	0	88.8756	9.87941	0.978313	0.207133	-12.1573	9.48199	5.01534	1.10211	0.166865	TerraRossa	3.38959	0.17	0.0652533	0.302275	0.289624	441994.8486	3976116.456
non-optimal	0	89.628	2.83185	0.843316	-0.537417	3.73407	-1.51343	4.19458	1.32995	0.23306	TerraRossa	3.36186	0.181334	0.158221	0.524507	0.283219	442234.8486	3976116.456
non-optimal	0	93.1204	1.75146	0.570335	-0.821412	-0.118292	3.88104	5.77418	1.4645	0.276384	TerraRossa	3.27457	0.203578	0.277417	0.657317	0.221027	442374.8486	3976116.456
non-optimal	0	93.6253	5.04523	0.932631	-0.360832	-6.72227	7.64083	5.5612	1.48437	0.282561	TerraRossa	3.25982	0.207504	0.295703	0.671107	0.218112	442394.8486	3976116.456
non-optimal	0	94.0727	4.65516	-0.930087	0.36734	-0.885911	-4.39925	4.38929	2.13241	0.219021	TerraRossa	2.25274	0.50127	0.132322	0.24424	0.198957	444314.8486	3976116.456
optimal	1	62.5498	20.9841	0.909348	-0.416036	40.2337	67.8613	2.14639	0.741858	0.0891403	CarbonateRawS	3.44785	0.232312	0.066468	0.100464	0.0733757	441614.8486	3976136.456
optimal	1	63.8	37.3653	0.946856	-0.321659	-7.57606	88.9243	2.55643	0.78117	0.0927793	CarbonateRawS	3.43774	0.216539	0.0374833	0.0930215	0.0372022	441654.8486	3976136.456
optimal	1	65.394	3.63972	-0.549513	-0.835485	-1.44138	1.40972	4.63622	0.798371	0.0945304	CarbonateRawS	3.43285	0.208655	0.0226716	0.0955667	0.0219317	441674.8486	3976136.456
non-optimal	0	86.81	9.40424	-0.72682	-0.686828	85.0287	-61.6258	2.98613	1.03844	0.133881	TerraRossa	3.37942	0.149	0.0308058	0.26414	0.229002	441934.8486	3976136.456
non-optimal	0	86.2233	13.7516	0.908631	-0.417599	7.74465	-37.9783	2.59571	1.07585	0.142864	TerraRossa	3.3729	0.149482	0.0407922	0.29599	0.269002	441974.8486	3976136.456
non-optimal	0	93.0565	2.28656	-0.398169	-0.917312	-11.5358	19.586	8.19294	1.49924	0.269429	TerraRossa	3.23156	0.191802	0.307376	0.699389	0.19701	442414.8486	3976136.456
non-optimal	0	94.4595	1.67601	0.810734	-0.585415	-1.15376	3.42845	6.79907	2.12811	0.161137	TerraRossa	2.26056	0.4377	0.203953	0.169257	0.245961	444214.8486	3976136.456
non-optimal	0	94.5127	0.522758	0.956738	0.290952	4.66126	-2.13424	5.88493	2.12444	0.169	TerraRossa	2.25485	0.452041	0.186432	0.181011	0.243731	444234.8486	3976136.456
non-optimal	0	94.1865	7.09927	0.96645	-0.256856	-6.23465	17.3127	5.21711	2.11788	0.184895	TerraRossa	2.24382	0.481935	0.151093	0.204612	0.236172	444274.8486	3976136.456
non-optimal	0	93.0583	1.77599	0.123546	-0.992339	10.494	10.4185	4.66165	2.10933	0.208543	L-Iklin-Tad-Dawl	2.22842	0.529218	0.104062	0.239827	0.20774	444334.8486	3976136.456
optimal	1	60.4733	1.19214	0.613934	0.789358	4.51736	2.85988	5.06043	0.753656	0.0710634	CarbonateRawS	3.42339	0.206022	0.0657647	0.114425	0.05004	441634.8486	3976156.456
optimal	1	64.0443	7.87717	-0.00374554	-0.999993	7.32948	-49.2543	3.16603	0.82714	0.0782304	CarbonateRawS	3.40394	0.174542	0.02	0.128891	0.0205183	441714.8486	3976156.456
optimal	1	67.8727	8.99664	0.999795	0.020259	-26.0241	10.1431	4.12982	0.919687	0.0878237	CarbonateRawS	3.38213	0.135978	0.01	0.19361	0.111005	441814.8486	3976156.456
optimal	1	77.6775	29.5508	0.844084	-0.536211	-91.9153	129.18	6.2554	1.03157	0.114337	TerraRossa	3.35971	0.129	0.0114018	0.277363	0.229961	441934.8486	3976156.456
non-optimal	0	82.4902	1.96281	0.902261	-0.43119	15.3594	-15.2261	4.56156	1.14624	0.141223	TerraRossa	3.34144	0.13	0.0394588	0.374233	0.349631	442054.8486	3976156.456
non-optimal	0	84.824	11.2029	0.0487149	-0.998813	53.5995	-40.4915	2.80729	1.20401	0.157801	TerraRossa	3.33389	0.132458	0.0553173	0.427095	0.350047	442114.8486	3976156.456
non-optimal	0	85.3317	16.1622	0.998622	0.0524891	6.01818	-74.4307	2.42662	1.22244	0.164125	TerraRossa	3.33161	0.133959	0.0617414	0.445118	0.332946	442134.8486	3976156.456
non-optimal	0	89.1837	2.57016	-0.312029	-0.950073	-14.8266	5.82773	4.29169	1.37728	0.213506	TerraRossa	3.3078	0.148661	0.188043	0.593877	0.214972	442294.8486	3976156.456
non-optimal	0	93.5892	1.60275	0.752308	-0.658811	7.5829	-2.54131	4.76434	2.09759	0.166517	TerraRossa	2.22457	0.495036	0.141767	0.188404	0.253527	444274.8486	3976156.456
non-optimal	0	94.511	3.30266	-0.575831	0.817569	-4.19538	9.36205	6.60544	2.09445	0.174385	TerraRossa	2.21922	0.510119	0.123891	0.200205	0.243606	444294.8486	3976156.456
non-optimal	0	91.9805	3.20644	0.462676	0.886528	1.87428	-6.38225	4.07012	2.08639	0.19801	L-Iklin-Tad-Dawl	2.20417	0.5572	0.0758222	0.227721	0.219463	444354.8486	3976156.456
non-optimal	0	91.1564	2.03967	0.977666	-0.210166	-0.554106	-0.381682	8.13403	2.08419	0.20617	L-Iklin-Tad-Dawl	2.19947	0.573334	0.0644127	0.232157	0.212822	444374.8486	3976156.456
optimal	1	59.173	0.519406	0.36437	-0.931254	-1.63248	-0.209211	10.3573	0.728084	0.0492544	CarbonateRawS	3.40922	0.196359	0.0940479	0.138322	0.0668506	441614.8486	3976176.456
optimal	1	59.6015	26.3259	0.99457	0.104074	48.261	-65.3899	1.89171	0.764229	0.0530094	CarbonateRawS	3.399	0.179769	0.0650538	0.133015	0.0320624	441654.8486	3976176.456
optimal	1	62.7307	0.217443	0.329906	0.944014	0.551217	-0.831993	6.76214	0.856575	0.0620322	CarbonateRawS	3.37538	0.140528	0.036	0.16761	0.0638905	441754.8486	3976176.456
optimal	1	68.8373	0.232903	-0.445071	0.895495	0.187326	0.769449	6.69346	0.968334	0.0814923	CarbonateRawS	3.35076	0.109	0.0196469	0.24961	0.173902	441874.8486	3976176.456
optimal	1	74.718	26.2322	0.906447	-0.422319	8.60926	-117.325	1.89583	1.04506	0.0994585	TerraRossa	3.33664	0.109	0.002	0.305631	0.252353	441954.8486	3976176.456
non-optimal	0	78.1308	27.2257	0.91988	0.392199	-10.8185	57.5569	2.95128	1.21732	0.145152	TerraRossa	3.31173	0.114018	0.0444072	0.453971	0.322758	442134.8486	3976176.456
non-optimal	0	81.8618	39.0577	0.994781	-0.102033	-11.2708	2.21642	3.79492	1.29554	0.169815	TerraRossa	3.30375	0.119708	0.107703	0.526279	0.255838	442214.8486	3976176.456
non-optimal	0	89.1003	2.70455	0.936046	0.351877	6.15231	-2.50095	4.24065	1.39273	0.200811	TerraRossa	3.27959	0.132981	0.2	0.61933	0.187224	442314.8486	3976176.456
non-optimal	0	90.14	1.36333	-0.772596	0.634898	-3.49497	-1.27939	6.3125	1.41142	0.206891	TerraRossa	3.26449	0.136894	0.219272	0.638193	0.177124	442334.8486	3976176.456
non-optimal	0	90.7353	4.0962	0.944924	-0.327291	-3.68699	-21.6847	3.82456	1.43145	0.213138	TerraRossa	3.24945	0.140812	0.238663	0.657122	0.168799	442354.8486	3976176.456
non-optimal	0	93.342	0.212773	-0.798931	0.601423	-4.16617	1.10803	9.91934	2.09686	0.108632	TerraRossa	2.23352	0.441073	0.220592	0.113464	0.292741	444174.8486	3976176.456
non-optimal	0	93.1745	1.52025	0.757724	0.652575	1.23424	-0.477793	4.81722	2.09274	0.116469	TerraRossa	2.22782	0.453635	0.203037	0.125208	0.288543	444194.8486	3976176.456
non-optimal	0	92.8323	5.62349	0.564696	-0.825299	-21.3945	27.2704	5.70338	2.08907	0.124391	TerraRossa	2.22217	0.466717	0.185238	0.137004	0.285687	444214.8486	3976176.456
non-optimal	0	91.264	2.73278	0.994733	0.102504	-6.29733	12.8021	5.32886	2.08533	0.132231	TerraRossa	2.21651	0.480276	0.167705	0.148691	0.283487	444234.8486	3976176.456
non-optimal	0	89.878	26.0012	0.966782	-0.255603	-27.536	62.7174	3.29233	2.06294	0.198769	L-Iklin-Tad-Dawl	2.17544	0.601259	0.0383275	0.219493	0.225158	444394.8486	3976176.456
optimal	1	58.2563	38.3352	0.879079	0.476676	-37.717	154.035	2.52149	0.682147	0.02502	CarbonateRawS	3.40064	0.202181	0.136693	0.171735	0.0760592	441574.8486	3976196.456
optimal	1	58.8871	0.340119	0.544793	0.838571	-0.378882	0.893701	8.61736	0.700815	0.0276586	CarbonateRawS	3.39522	0.189834	0.122332	0.163625	0.0636003	441594.8486	3976196.456
optimal	1	58.869	5.48078	0.143918	-0.98959	0.87383	25.4409	7.67516	0.792974	0.0368782	CarbonateRawS	3.3698	0.145619	0.0619839	0.15866	0.002	441694.8486	3976196.456
optimal	1	65.77	1.22056	0.258733	0.965949	-6.03844	-1.9033	5.03687	0.924092	0.0529528	CarbonateRawS	3.33891	0.0919239	0.0466905	0.236174	0.135794	441834.8486	3976196.456
optimal	1	68.8952	0.58422	0.352056	-0.935979	2.7166	-6.18232	5.77377	0.981388	0.0664831	CarbonateRawS	3.32739	0.089	0.0355106	0.277894	0.195243	441894.8486	3976196.456
optimal	1	71.2054	3.66229	0.523911	-0.851773	-1.44412	-2.16586	3.93687	1.03902	0.0798311	CarbonateRawS	3.31692	0.089	0.0213776	0.319612	0.254951	441954.8486	3976196.456
optimal	1	74.1598	0.862729	0.748477	-0.66316	-1.35413	-0.0685736	9.02149	1.11542	0.0977446	TerraRossa	3.30459	0.09	0.003	0.379803	0.334607	442034.8486	3976196.456
optimal	1	74.5674	15.4318	0.699568	-0.714566	-7.53149	54.7534	5.65335	1.15377	0.107517	TerraRossa	3.29914	0.09	0.00538516	0.41242	0.36842	442074.8486	3976196.456
non-optimal	0	76.7149	2.67628	-0.116302	-0.993214	1.7826	8.74442	4.94432	1.21214	0.126127	TerraRossa	3.29186	0.0940213	0.0302324	0.463519	0.313517	442134.8486	3976196.456
non-optimal	0	78.7487	1.12108	0.394651	-0.918831	4.54644	-2.39936	5.12191	1.27068	0.144516	TerraRossa	3.28566	0.0980816	0.0804984	0.516537	0.26087	442194.8486	3976196.456
non-optimal	0	88.4952	0.206294	0.984804	0.173668	-3.67045	5.29867	12.1329	1.38821	0.181838	TerraRossa	3.26654	0.113358	0.195346	0.626363	0.170801	442314.8486	3976196.456
non-optimal	0	89.6664	1.47699	0.987248	-0.159189	11.4438	-0.822694	4.8461	1.42705	0.194165	TerraRossa	3.23627	0.121202	0.234776	0.663754	0.150376	442354.8486	3976196.456
non-optimal	0	90.7407	13.2908	-0.934692	0.355458	8.99396	-30.5973	2.63109	2.04956	0.153388	L-Iklin-Tad-Dawl	2.17028	0.566517	0.0698355	0.185194	0.263735	444334.8486	3976196.456
optimal	1	58.404	2.46031	0.968748	-0.248048	-8.52729	8.77313	7.04348	0.748963	0.0130384	CarbonateRawS	3.36028	0.143	0.0957183	0.173012	0.0120416	441654.8486	3976216.456
optimal	1	61.1315	0.627377	-0.248275	0.96869	2.83027	-4.13651	5.70249	0.842706	0.0220907	CarbonateRawS	3.33639	0.10362	0.0755381	0.200831	0.054037	441754.8486	3976216.456
optimal	1	70.8787	10.9133	0.262897	-0.964824	44.033	-47.2069	2.83415	1.01394	0.0559017	CarbonateRawS	3.30059	0.069	0.045607	0.31969	0.234009	441934.8486	3976216.456
optimal	1	70.774	4.06155	0.409025	-0.912523	-2.78333	-7.36173	3.83308	1.03372	0.0604152	CarbonateRawS	3.2972	0.069	0.0407922	0.333754	0.254008	441954.8486	3976216.456
optimal	1	74.2452	1.76291	0.834642	-0.550792	3.1235	2.2156	4.66904	1.1304	0.0827647	TerraRossa	3.282	0.07	0.0182483	0.407836	0.354006	442054.8486	3976216.456
non-optimal	0	77.6825	12.1093	-0.149924	0.988698	20.6553	-59.1497	2.72731	1.2076	0.106902	TerraRossa	3.27199	0.074027	0.018868	0.473719	0.305308	442134.8486	3976216.456
non-optimal	0	81.691	6.51809	0.916391	-0.400284	-6.59233	-21.5681	3.35742	1.28641	0.131867	TerraRossa	3.26391	0.080025	0.0933809	0.543406	0.233437	442214.8486	3976216.456
non-optimal	0	85.7789	1.25853	-0.438689	-0.898639	-2.69311	-1.1741	9.46057	1.32524	0.144201	TerraRossa	3.2606	0.0834865	0.132966	0.57925	0.199832	442254.8486	3976216.456
non-optimal	0	87.851	0.819175	0.999009	-0.0445145	0.945765	-4.922	5.43572	1.36412	0.156541	TerraRossa	3.25778	0.089822	0.172743	0.615605	0.169035	442294.8486	3976216.456
non-optimal	0	89.871	1.70655	0.460037	-0.8879	2.58118	-0.508722	4.70155	1.442	0.181199	TerraRossa	3.20806	0.105537	0.252507	0.689529	0.12431	442374.8486	3976216.456
non-optimal	0	93.2888	1.81037	-0.999697	0.0246323	2.39695	0.32481	5.33561	2.06209	0.0639766	TerraRossa	2.20094	0.462109	0.218442	0.0693397	0.334522	444154.8486	3976216.456
non-optimal	0	89.0165	1.90704	0.860484	0.509478	10.8981	-10.333	4.5904	2.02565	0.154185	L-Iklin-Tad-Dawl	2.14114	0.609968	0.0252389	0.174977	0.23448	444374.8486	3976216.456
optimal	1	56.9266	1.76199	0.752333	-0.658783	8.50E-05	-0.155173	4.66957	0.629616	0.019105	CarbonateRawS	3.37346	0.203961	0.193197	0.226214	0.0694262	441534.8486	3976236.456
optimal	1	57.3276	6.5123	-0.127797	-0.9918	7.01033	-21.7826	3.35831	0.648537	0.0164924	CarbonateRawS	3.36777	0.188854	0.178869	0.216456	0.0570088	441554.8486	3976236.456
optimal	1	56.154	15.6921	0.873115	0.487514	-3.9067	38.848	5.85892	0.685363	0.0117047	CarbonateRawS	3.3567	0.159113	0.149907	0.201527	0.0322025	441594.8486	3976236.456
optimal	1	58.2325	5.88844	-0.929722	-0.368262	-4.60991	6.24062	4.8461	0.759644	0.00412311	CarbonateRawS	3.3359	0.116778	0.10565	0.19425	0.0144222	441674.8486	3976236.456
optimal	1	63.6885	39.9263	-0.785164	-0.619287	117.559	-120.275	4.07419	0.836183	0.00282843	CarbonateRawS	3.31691	0.085235	0.0954254	0.218296	0.0554437	441754.8486	3976236.456
optimal	1	64.245	4.76652	-0.970184	-0.242368	-25.2871	14.9511	6.31146	0.854461	0.004	CarbonateRawS	3.31244	0.0774726	0.0933435	0.228327	0.0753127	441774.8486	3976236.456
optimal	1	66.882	1.00104	-0.903413	-0.42877	2.33147	-1.50383	5.23519	0.893755	0.00948683	CarbonateRawS	3.30386	0.0617414	0.0893588	0.251978	0.114856	441814.8486	3976236.456
non-optimal	0	67.805	1.43465	-0.792118	-0.610368	-0.0915613	1.70135	5.56835	0.950343	0.0230868	CarbonateRawS	3.29185	0.049	0.0784474	0.292742	0.174562	441874.8486	3976236.456
optimal	1	69.998	2.65879	-0.932202	-0.361939	6.08209	5.74945	4.25774	1.00852	0.0364005	CarbonateRawS	3.28089	0.049	0.065	0.334428	0.234418	441934.8486	3976236.456
optimal	1	73.972	0.897318	-0.764565	-0.644546	-0.58652	1.7557	6.4432	1.10554	0.0588558	CarbonateRawS	3.26501	0.05	0.0419762	0.405179	0.334293	442034.8486	3976236.456
non-optimal	0	74.6633	9.51108	-0.631089	-0.77571	-34.4046	32.6471	4.76638	1.14423	0.0695701	CarbonateRawS	3.25949	0.05	0.0319531	0.435901	0.35549	442074.8486	3976236.456
non-optimal	0	75.2047	3.2793	-0.932345	-0.361569	-3.76967	5.63127	7.09212	1.16427	0.0755844	CarbonateRawS	3.25691	0.0512445	0.0183848	0.451807	0.336293	442094.8486	3976236.456
non-optimal	0	82.0059	6.78139	-0.923604	-0.383348	0.570498	18.3539	6.71866	1.2419	0.100285	TerraRossa	3.24781	0.057	0.0520384	0.518276	0.260716	442174.8486	3976236.456
non-optimal	0	85.0037	5.49157	-0.442237	-0.896898	-6.15737	14.0208	5.92794	1.28215	0.112894	TerraRossa	3.24399	0.0600333	0.0920217	0.552856	0.224083	442214.8486	3976236.456
non-optimal	0	88.773	1.23498	0.722907	-0.690945	0.701517	12.4584	5.02512	1.39906	0.149893	TerraRossa	3.22537	0.0780897	0.212009	0.66028	0.127016	442334.8486	3976236.456
non-optimal	0	92.4912	6.58574	0.246932	0.969033	-5.2278	8.64931	6.05505	2.03366	0.061327	TerraRossa	2.17032	0.501144	0.173773	0.0766094	0.292754	444194.8486	3976236.456
non-optimal	0	91.871	8.66651	-0.924912	0.380181	4.47084	-5.58013	3.76234	2.02989	0.0692892	TerraRossa	2.16461	0.513016	0.156579	0.0884081	0.280045	444214.8486	3976236.456
non-optimal	0	88.7873	10.305	0.71857	0.695454	-14.2249	8.32302	4.50227	2.01018	0.11673	L-Iklin-Tad-Dawl	2.13159	0.593415	0.0513128	0.145523	0.226645	444334.8486	3976236.456
optimal	1	56.2985	2.14776	0.914855	-0.403783	-9.15412	15.2374	7.24402	0.697255	0.027	CarbonateRawS	3.33206	0.130832	0.1514	0.216363	0.00424264	441614.8486	3976256.456
optimal	1	57.759	23.4948	0.586065	-0.810264	-14.7056	4.07831	3.40748	0.73477	0.026	CarbonateRawS	3.3216	0.106944	0.131309	0.213009	0.0197231	441654.8486	3976256.456
optimal	1	65.4067	2.7484	-0.763318	-0.646023	3.07765	-2.82292	4.91769	0.830117	0.017	CarbonateRawS	3.29743	0.0668506	0.115352	0.236163	0.0589406	441754.8486	3976256.456
non-optimal	0	70.3337	16.0662	-0.980233	-0.197849	3.04628	-54.6533	2.43291	0.906589	0.005	CarbonateRawS	3.28016	0.0354683	0.105537	0.280166	0.137463	441834.8486	3976256.456
non-optimal	0	71.3023	1.38506	0.0453946	-0.998969	-14.9667	5.73641	7.68298	0.94501	0.00360555	CarbonateRawS	3.27222	0.029	0.0981529	0.307002	0.177071	441874.8486	3976256.456
non-optimal	0	75.126	14.5748	-0.824519	0.565835	9.30679	8.12195	2.53513	1.06219	0.0303645	CarbonateRawS	3.25125	0.03	0.069857	0.390323	0.295959	441994.8486	3976256.456
non-optimal	0	80.2465	22.7698	-0.860342	-0.509717	16.6629	-4.27292	2.05622	1.15992	0.0566127	CarbonateRawS	3.23707	0.0314006	0.011	0.463994	0.331079	442094.8486	3976256.456
non-optimal	0	87.474	3.16004	0.375056	0.927002	0.941536	4.07493	4.08473	1.29697	0.09993	TerraRossa	3.22233	0.042	0.11414	0.580112	0.197618	442234.8486	3976256.456
non-optimal	0	88.4469	6.38289	-0.897671	-0.440666	-11.3143	2.16835	6.74585	1.35623	0.118596	TerraRossa	3.21786	0.050636	0.173401	0.632843	0.144267	442294.8486	3976256.456
non-optimal	0	89.1504	20.1192	-0.988105	0.153782	5.55436	51.5154	2.88547	1.37646	0.124595	TerraRossa	3.21662	0.0545711	0.193256	0.6507	0.127801	442314.8486	3976256.456
non-optimal	0	89.2333	3.50472	-0.962227	0.272247	2.62704	-0.777955	3.98097	1.39534	0.13092	TerraRossa	3.21247	0.0584637	0.213138	0.668678	0.112486	442334.8486	3976256.456
non-optimal	0	89.3053	0.322921	0.835375	0.549681	-8.74988	1.64212	7.05981	1.41558	0.136971	TerraRossa	3.19718	0.0623699	0.233041	0.686768	0.0988585	442354.8486	3976256.456
non-optimal	0	90.2482	1.86895	-0.1158	-0.993272	-0.289707	2.35006	5.30374	1.45474	0.14893	TerraRossa	3.16676	0.070214	0.225524	0.72325	0.0800812	442394.8486	3976256.456
non-optimal	0	90.9585	1.1054	0.572598	0.819837	10.6896	-12.2246	5.136	1.99889	0.0746726	TerraRossa	2.12844	0.566414	0.0945145	0.107075	0.230098	444274.8486	3976256.456
optimal	1	55.256	1.53012	0.717934	-0.696112	-2.26378	1.37773	6.89018	0.614768	0.017	CarbonateRawS	3.33517	0.171732	0.220622	0.261176	0.0447772	441534.8486	3976276.456
optimal	1	55.709	12.0195	0.41277	0.910835	30.7148	-55.6355	2.73498	0.634044	0.0140357	CarbonateRawS	3.32941	0.162733	0.206475	0.252771	0.0272029	441554.8486	3976276.456
optimal	1	57.099	2.70529	-0.882472	-0.470366	9.83977	-7.13487	4.24037	0.728845	0.006	CarbonateRawS	3.30227	0.0898721	0.14994	0.233009	0.00848528	441654.8486	3976276.456
non-optimal	0	68.2487	8.15584	-0.0410227	-0.999158	-7.11288	15.9874	4.5171	0.843401	0.004	CarbonateRawS	3.27344	0.0407063	0.133222	0.263008	0.0845813	441774.8486	3976276.456
non-optimal	0	73.194	7.44634	-0.660556	-0.750776	-1.32026	-1.02042	4.32156	0.901794	0.002	CarbonateRawS	3.26058	0.017088	0.125132	0.295657	0.1414	441834.8486	3976276.456
non-optimal	0	73.7033	10.0872	-0.999996	0.00276032	-3.7211	-4.66028	4.52409	0.921757	0.001	CarbonateRawS	3.25653	0.00948683	0.121495	0.308372	0.160854	441854.8486	3976276.456
non-optimal	0	73.414	10.2625	-0.312817	0.949813	-1.00773	-17.1309	3.5902	0.980453	0.001	CarbonateRawS	3.24509	0.009	0.108669	0.349311	0.219672	441914.8486	3976276.456
non-optimal	0	87.7025	2.90412	-0.91794	-0.396719	-1.99357	0.37459	4.86249	1.25441	0.0686222	TerraRossa	3.20602	0.0184391	0.0833547	0.556642	0.229201	442194.8486	3976276.456
non-optimal	0	89.898	2.66679	-0.887857	-0.46012	-5.51997	9.63277	5.35334	1.33267	0.0933006	TerraRossa	3.19928	0.0271662	0.157696	0.624764	0.153013	442274.8486	3976276.456
non-optimal	0	90.5243	2.47933	-0.552374	-0.833597	-0.363604	1.01121	8.54722	1.43137	0.123939	TerraRossa	3.16899	0.0466905	0.220229	0.713393	0.0708025	442374.8486	3976276.456
non-optimal	0	91.5045	30.3254	-0.0216313	0.999766	-38.1088	155.895	3.92156	1.45167	0.129692	TerraRossa	3.15375	0.050636	0.208569	0.731471	0.0610983	442394.8486	3976276.456
non-optimal	0	88.8065	0.35427	-0.210572	0.977578	-1.37653	-3.56235	6.27401	1.96811	0.0924392	L-Iklin-Tad-Dawl	2.08783	0.635689	0.0147648	0.11179	0.182562	444354.8486	3976276.456
optimal	1	55.8767	1.16174	-0.439063	-0.898457	-1.66095	2.52186	5.77941	0.684849	0.013	CarbonateRawS	3.29353	0.104235	0.184938	0.255838	0.018868	441614.8486	3976296.456
non-optimal	0	63.786	2.01905	0.917226	-0.398367	8.0115	-8.98297	4.53329	0.781204	0.015	CarbonateRawS	3.26793	0.0458803	0.159138	0.260486	0.0444072	441714.8486	3976296.456
non-optimal	0	77.031	50.6005	-0.993872	0.110539	6.92431	251.74	3.38924	0.917148	0.0184391	CarbonateRawS	3.23693	0.00806226	0.141223	0.323748	0.166355	441854.8486	3976296.456
non-optimal	0	77.582	42.3287	-0.996047	0.0888271	-2.63551	162.047	3.36092	0.935895	0.0190263	CarbonateRawS	3.23298	0.011	0.137481	0.33659	0.185348	441874.8486	3976296.456
non-optimal	0	78.5408	1.16156	-0.251757	-0.967791	1.16077	-1.14025	5.08643	0.976122	0.021	CarbonateRawS	3.22542	0.011	0.128062	0.363552	0.223862	441914.8486	3976296.456
non-optimal	0	88.0546	2.7826	-0.871159	-0.491001	2.07946	-3.40378	4.21215	1.21172	0.037108	TerraRossa	3.19026	0.004	0.0455412	0.535882	0.2646	442154.8486	3976296.456
non-optimal	0	88.6687	2.62394	-0.703827	-0.710372	-1.53343	1.30395	5.65724	1.23064	0.0433244	TerraRossa	3.18812	0.00282843	0.0653758	0.551806	0.244812	442174.8486	3976296.456
non-optimal	0	89.9047	4.10066	-0.111691	-0.993743	0.690307	6.69846	4.51662	1.27119	0.0556597	TerraRossa	3.18423	0.001	0.105233	0.584406	0.205361	442214.8486	3976296.456
non-optimal	0	90.083	19.1866	-0.985523	-0.169545	-40.7408	-30.0772	7.04775	1.29013	0.0619839	TerraRossa	3.18247	0.002	0.125196	0.601041	0.185723	442234.8486	3976296.456
non-optimal	0	90.464	9.28216	-0.783704	0.621135	-14.3787	34.4571	7.53203	1.95636	0.0456946	L-Iklin-Tad-Dawl	2.08445	0.60984	0.0572451	0.0847172	0.185432	444294.8486	3976296.456
non-optimal	0	90.2787	2.19791	0.291072	0.956701	3.14851	0.368354	4.44833	1.95341	0.0546443	L-Iklin-Tad-Dawl	2.07897	0.622852	0.0399625	0.084006	0.176366	444314.8486	3976296.456
non-optimal	0	89.364	2.64179	-0.906124	0.423013	5.26613	-0.267473	4.26416	1.95046	0.065	L-Iklin-Tad-Dawl	2.07363	0.636227	0.0228035	0.0865852	0.169189	444334.8486	3976296.456
optimal	1	43.3018	21.3693	0.999926	-0.012157	-6.84216	4.22809	2.81959	1.96893	0.0572189	BrownRendz	1.21517	0.290493	0.122809	0.0340147	0.280745	449434.8486	3976296.456
non-optimal	0	46.0285	13.6782	0.887123	-0.461533	39.4898	-54.7436	2.60127	1.92893	0.0403113	BrownRendz	1.13554	0.267854	0.133754	0.113442	0.20774	449514.8486	3976296.456
optimal	1	53.5155	2.99744	-0.47375	-0.880659	-1.63916	15.3115	4.8308	0.601929	0.0220907	CarbonateRawS	3.29692	0.135956	0.204362	0.29741	0.0316228	441534.8486	3976316.456
optimal	1	56.124	5.14487	-0.910103	-0.414382	11.3482	-22.3516	3.59563	0.679611	0.0325576	CarbonateRawS	3.27428	0.091214	0.202588	0.275632	0.00424264	441614.8486	3976316.456
non-optimal	0	59.0255	9.51224	-0.940426	-0.339998	-12.1218	20.4858	4.92041	0.718049	0.034	CarbonateRawS	3.26363	0.0608769	0.188048	0.273007	0.0219317	441654.8486	3976316.456
non-optimal	0	61.4085	7.21582	-0.987043	0.160455	4.88651	-18.1974	3.25474	0.736654	0.034	CarbonateRawS	3.25848	0.0460109	0.183636	0.273885	0.0346699	441674.8486	3976316.456
non-optimal	0	67.335	4.21012	0.266685	-0.963784	-3.01208	-1.33896	5.40647	0.795305	0.035	CarbonateRawS	3.24372	0.0196977	0.177023	0.285049	0.0724707	441734.8486	3976316.456
non-optimal	0	81.862	3.78712	-0.991607	-0.129288	49.429	-15.0547	3.90326	0.874298	0.037	CarbonateRawS	3.22566	0.0107703	0.168268	0.317448	0.138755	441814.8486	3976316.456
non-optimal	0	89.323	43.0206	-0.931002	-0.365015	-34.9502	-17.6628	3.04901	1.08966	0.0180278	CarbonateRawS	3.18586	0.03	0.079712	0.461088	0.323694	442034.8486	3976316.456
non-optimal	0	90.875	8.12412	-0.99987	0.0161421	21.3113	-57.1387	3.13476	1.10992	0.0120416	CarbonateRawS	3.18297	0.03	0.0612699	0.475176	0.312823	442054.8486	3976316.456
non-optimal	0	91.8144	7.62061	-0.608355	0.793665	10.7653	6.68512	3.19955	1.14912	0	TerraRossa	3.17756	0.028	0.0308869	0.503557	0.293906	442094.8486	3976316.456
non-optimal	0	91.951	2.51079	-0.518407	-0.855134	-2.54428	0.192383	5.92453	1.16941	0.00583095	TerraRossa	3.17504	0.0263059	0.0274591	0.51816	0.285974	442114.8486	3976316.456
non-optimal	0	90.4784	0.552464	-0.846797	0.531916	2.62078	-5.58311	5.82966	1.22762	0.0243516	TerraRossa	3.16823	0.0220907	0.0703847	0.563959	0.242293	442174.8486	3976316.456
non-optimal	0	92.6686	19.5378	0.608827	0.793303	96.6634	-76.9847	2.22413	1.26828	0.0366879	TerraRossa	3.16432	0.019	0.108416	0.595894	0.202549	442214.8486	3976316.456
non-optimal	0	92.4239	6.16417	-0.977797	0.209554	20.0825	-27.3135	3.41371	1.3076	0.0490408	TerraRossa	3.1609	0.0151327	0.147492	0.628753	0.16289	442254.8486	3976316.456
non-optimal	0	91.4857	5.24171	-0.756704	-0.653757	2.22712	10.3372	3.57688	1.46648	0.0974166	TerraRossa	3.11263	0.0155242	0.164259	0.767001	0.0171172	442414.8486	3976316.456
non-optimal	0	96.3695	6.27627	-0.562614	-0.82672	-9.80634	17.4474	4.78183	1.5059	0.109385	TerraRossa	3.08215	0.0245153	0.144848	0.802826	0.0416293	442454.8486	3976316.456
non-optimal	0	111.629	4.02927	-0.819093	0.573661	19.999	-19.4671	3.84109	2.0374	0.114237	TerraRossa	2.19864	0.433998	0.103407	0.0320156	0.246002	443894.8486	3976316.456
non-optimal	0	111.744	7.02573	-0.535219	-0.844713	-43.5519	41.3984	6.22616	2.03108	0.10911	TerraRossa	2.19053	0.440266	0.0988585	0.0445533	0.259532	443914.8486	3976316.456
non-optimal	0	112.169	9.87517	-0.92238	0.386284	-17.0447	2.57966	4.54577	2.01809	0.0984937	TerraRossa	2.17477	0.455186	0.100896	0.0754321	0.271812	443954.8486	3976316.456
non-optimal	0	109.775	4.09238	-0.369463	0.929245	-1.00317	8.58087	3.8255	2.0008	0.0820792	TerraRossa	2.15231	0.482943	0.129074	0.0664906	0.286639	444014.8486	3976316.456
non-optimal	0	45.902	3.05869	0.245132	-0.96949	0.107994	3.10787	7.41322	1.90218	0.0143178	BrownRendz	1.11782	0.285633	0.160655	0.13537	0.181342	449534.8486	3976316.456
optimal	1	53.871	2.34982	0.167645	-0.985847	-14.3547	21.4626	7.15402	0.634647	0.0471699	CarbonateRawS	3.2662	0.10018	0.194283	0.303205	0.012083	441574.8486	3976336.456
non-optimal	0	60.9445	1.79443	-0.183136	-0.983088	-0.561976	2.42989	5.34446	0.713269	0.054	CarbonateRawS	3.24433	0.0480104	0.207369	0.293007	0.0367696	441654.8486	3976336.456
non-optimal	0	62.0872	3.81252	-0.661498	-0.749947	0.245365	2.67876	4.58971	0.731995	0.054	CarbonateRawS	3.23915	0.0326497	0.203377	0.293825	0.0502096	441674.8486	3976336.456
non-optimal	0	87.907	14.7347	-0.998514	-0.0545008	29.5739	-41.1658	2.52373	0.889134	0.0574282	CarbonateRawS	3.20188	0.037	0.184166	0.344925	0.166412	441834.8486	3976336.456
non-optimal	0	92.9263	3.00275	-0.99586	-0.090906	1.62096	1.32417	5.23449	1.18535	0.00608276	TerraRossa	3.15279	0.045	0.0532353	0.546416	0.260271	442134.8486	3976336.456
non-optimal	0	92.9136	6.82124	-0.837212	0.546878	-11.139	22.618	5.10331	1.24509	0.0114018	TerraRossa	3.14631	0.0406079	0.0971288	0.592056	0.219463	442194.8486	3976336.456
non-optimal	0	93.9345	5.24722	-0.969352	-0.245678	15.4151	-21.9254	3.57583	1.42315	0.0664831	TerraRossa	3.13059	0.0111803	0.176695	0.741357	0.0413038	442374.8486	3976336.456
non-optimal	0	95.1751	3.40832	-0.999559	0.0296801	-2.30834	-1.89712	4.00893	1.46395	0.0784347	TerraRossa	3.09977	0.003	0.148395	0.776305	0.002	442414.8486	3976336.456
non-optimal	0	112.91	4.23536	-0.17286	-0.984946	2.18523	19.5253	8.13484	2.02505	0.138752	TerraRossa	2.18874	0.447967	0.128445	0.035805	0.217789	443874.8486	3976336.456
non-optimal	0	113.739	1.2721	0.554857	0.831946	3.01661	-3.39972	4.99549	1.99854	0.117881	TerraRossa	2.15634	0.473491	0.120416	0.0872066	0.252036	443954.8486	3976336.456
non-optimal	0	111.243	1.72294	-0.404264	0.914642	18.272	-11.3178	4.692	1.98659	0.107448	TerraRossa	2.14107	0.490667	0.134239	0.090471	0.261232	443994.8486	3976336.456
non-optimal	0	108.403	3.47711	-0.521722	0.853116	26.7142	-37.1759	3.9889	1.96976	0.0846936	TerraRossa	2.11939	0.521147	0.171172	0.0771038	0.28517	444054.8486	3976336.456
optimal	1	31.9648	1.83762	-0.126393	-0.99198	2.58836	-1.9786	4.62751	2.07232	0.033	BrownRendz	1.42592	0.470848	0.238814	0.0067082	0.491874	449194.8486	3976336.456
optimal	1	42.3233	2.02417	-0.45331	-0.891353	-1.3082	2.57478	4.53075	1.94598	0.0196469	BrownRendz	1.23936	0.335181	0.166138	0.0288444	0.282703	449414.8486	3976336.456
optimal	1	42.702	3.0928	0.0140882	-0.999901	-4.71483	2.25196	9.06211	1.93506	0.01772	BrownRendz	1.21951	0.327393	0.162364	0.0454863	0.264426	449434.8486	3976336.456
optimal	1	46.404	1.58442	-0.793494	-0.608578	-7.98861	6.39509	6.16215	1.86514	0.0183576	BrownRendz	1.08074	0.305722	0.199023	0.177553	0.136693	449574.8486	3976336.456
non-optimal	0	94.16	14.3251	-0.787532	-0.616274	4.96873	-2.43331	2.55317	0.866672	0.0766551	CarbonateRawS	3.1866	0.0475395	0.207504	0.352439	0.160863	441814.8486	3976356.456
non-optimal	0	96.7018	10.5303	-0.999983	-0.00577098	-6.62597	10.8263	5.17331	0.905885	0.0781025	TerraRossa	3.17818	0.0631585	0.200085	0.372523	0.194147	441854.8486	3976356.456
non-optimal	0	94.9388	8.78673	-0.995144	-0.0984268	-8.98252	-7.01414	9.08107	0.945141	0.08	TerraRossa	3.17024	0.071	0.191126	0.395643	0.227976	441894.8486	3976356.456
non-optimal	0	94.312	8.26795	0.106744	-0.994287	30.3855	-13.0807	3.11696	1.02376	0.0706045	CarbonateRawS	3.15582	0.07	0.150712	0.448386	0.299923	441974.8486	3976356.456
non-optimal	0	94.996	6.39617	-0.987701	-0.156355	11.6698	15.3441	3.37646	1.24251	0.0067082	TerraRossa	3.12641	0.060407	0.108231	0.604723	0.213476	442194.8486	3976356.456
non-optimal	0	95.7326	6.7671	-0.999109	-0.0422127	-2.72938	7.20791	4.01274	1.3214	0.0174642	TerraRossa	3.11949	0.050448	0.178084	0.66796	0.137244	442274.8486	3976356.456
non-optimal	0	95.616	7.24892	-0.999576	0.029132	36.7092	-26.0647	3.25012	1.36223	0.0297321	TerraRossa	3.1168	0.0425793	0.215671	0.700864	0.0990404	442314.8486	3976356.456
non-optimal	0	97.3613	1.36344	-0.797527	0.603283	4.13037	1.22891	4.92613	1.48072	0.065146	TerraRossa	3.0716	0.0180278	0.120254	0.803449	0.0192354	442434.8486	3976356.456
non-optimal	0	114.304	5.2858	0.974623	0.223852	14.1837	-15.4633	3.56846	1.9731	0.131939	TerraRossa	2.13015	0.499874	0.144845	0.114477	0.236478	443974.8486	3976356.456
non-optimal	0	112.327	11.2316	-0.950047	0.312106	5.10549	-27.3454	2.80467	1.96138	0.118849	TerraRossa	2.11508	0.51772	0.161555	0.105513	0.249483	444014.8486	3976356.456
non-optimal	0	108.737	6.53675	-0.961382	-0.275216	4.74748	0.421613	3.35453	1.93462	0.0793095	TerraRossa	2.08028	0.568417	0.200212	0.0662193	0.28956	444114.8486	3976356.456
non-optimal	0	98.7728	1.27775	0.284059	0.958807	-0.626861	1.81989	4.99106	1.91573	0.0477598	TerraRossa	2.05537	0.602881	0.121017	0.0194165	0.216529	444194.8486	3976356.456
optimal	1	30.099	0.937241	-0.236523	-0.971626	-3.91369	4.0409	8.19142	2.09254	0.01	BrownRendz	1.45461	0.529923	0.284684	0.0067082	0.470956	449134.8486	3976356.456
optimal	1	32.0183	2.38672	-0.451762	-0.892138	-5.27429	5.10207	7.31027	2.05602	0.013	BrownRendz	1.44576	0.484126	0.256702	0.025632	0.487545	449194.8486	3976356.456
optimal	1	42.849	2.05225	-1	-0.000734893	1.67066	-1.29527	4.51696	1.91763	0.002	BrownRendz	1.22216	0.346101	0.182214	0.0566039	0.256632	449434.8486	3976356.456
non-optimal	0	76.5176	27.5465	-0.225951	-0.974139	-2.5391	18.5508	2.5321	0.783809	0.095	CarbonateRawS	3.18546	0.0344383	0.194797	0.342948	0.118406	441734.8486	3976376.456
non-optimal	0	98.401	15.4195	-0.999404	-0.0345127	-24.1802	40.1211	4.08557	0.863726	0.0965194	CarbonateRawS	3.16708	0.0659242	0.220411	0.370315	0.17243	441814.8486	3976376.456
non-optimal	0	99.769	4.52911	0.53407	-0.84544	27.1172	-28.1311	3.72372	0.882714	0.0972522	TerraRossa	3.16278	0.073736	0.22343	0.37949	0.188605	441834.8486	3976376.456
non-optimal	0	99.32	13.282	-0.998993	-0.0448778	0.355097	19.3943	3.32492	0.903067	0.0980816	TerraRossa	3.1586	0.0815414	0.219804	0.389478	0.205244	441854.8486	3976376.456
non-optimal	0	99.2365	17.0053	-0.998118	-0.0613281	12.6477	11.9725	3.75912	0.942441	0.1	TerraRossa	3.15062	0.091	0.210523	0.411647	0.238523	441894.8486	3976376.456
non-optimal	0	98.6858	8.56093	-0.779156	0.626831	-7.55346	3.85935	5.38422	0.962818	0.101	TerraRossa	3.14681	0.091	0.205497	0.423713	0.255368	441914.8486	3976376.456
non-optimal	0	100.044	6.52609	-0.996505	0.0835271	7.36863	-6.11938	3.35618	1.08108	0.075	TerraRossa	3.12653	0.09	0.114865	0.504386	0.275409	442034.8486	3976376.456
non-optimal	0	97.7004	2.9445	0.730916	0.682468	11.01	-1.78447	4.15551	1.2008	0.0379473	TerraRossa	3.11075	0.0833846	0.097949	0.588396	0.215984	442154.8486	3976376.456
non-optimal	0	98.8414	4.89757	-0.543272	0.839557	-33.4349	0.109276	7.17151	1.26072	0.0193132	TerraRossa	3.10457	0.0785175	0.13636	0.632906	0.188958	442214.8486	3976376.456
non-optimal	0	97.261	1.50921	-0.634809	-0.772669	-5.7712	5.51496	8.81349	1.43928	0.0342053	TerraRossa	3.08981	0.0465296	0.136752	0.779006	0.0167631	442394.8486	3976376.456
non-optimal	0	116.17	2.43584	-0.512113	0.858918	-22.658	18.1371	8.98016	1.95484	0.151242	TerraRossa	2.11171	0.518145	0.164012	0.129402	0.217168	443974.8486	3976376.456
non-optimal	0	112.221	13.0744	-0.899162	0.437616	-7.69133	-2.01124	5.86698	1.92102	0.105603	TerraRossa	2.06807	0.576675	0.219009	0.0942019	0.275176	444094.8486	3976376.456
non-optimal	0	112.228	18.1434	-0.943031	0.332704	-16.9592	-15.5211	2.99693	1.91608	0.0976934	TerraRossa	2.06139	0.587008	0.19901	0.0824197	0.283134	444114.8486	3976376.456
non-optimal	0	101.961	4.26289	-0.273984	0.961734	2.03017	-3.12502	4.88314	1.90154	0.0739256	TerraRossa	2.04231	0.611341	0.139014	0.0472017	0.226374	444174.8486	3976376.456
non-optimal	0	43.4595	3.46105	-0.965293	-0.261168	1.36143	11.0283	4.68668	1.87046	0.0271662	BrownRendz	1.16592	0.350009	0.204377	0.117597	0.193497	449494.8486	3976376.456
optimal	1	45.2497	12.0138	0.502466	-0.864597	-35.6202	28.9287	4.81491	1.84966	0.0403113	BrownRendz	1.12648	0.345523	0.215244	0.152053	0.156924	449534.8486	3976376.456
optimal	1	45.154	32.6067	0.999571	0.0292957	-8.32067	-2.18702	2.32802	1.84019	0.0477598	BrownRendz	1.10678	0.345001	0.223182	0.170074	0.138654	449554.8486	3976376.456
non-optimal	0	68.4977	11.6559	-0.0358414	-0.999357	11.668	-0.738131	4.15288	0.741474	0.114	CarbonateRawS	3.17603	0.0205183	0.164451	0.35549	0.103354	441694.8486	3976396.456
non-optimal	0	102.665	15.3482	-0.97784	-0.209352	-13.6442	19.1049	3.57962	1.11824	0.0816088	TerraRossa	3.10096	0.109	0.112579	0.546594	0.23541	442074.8486	3976396.456
non-optimal	0	100.936	11.7503	-0.932262	-0.361785	12.9426	-0.776538	2.75829	1.2382	0.0445982	TerraRossa	3.08661	0.100245	0.136653	0.631197	0.184361	442194.8486	3976396.456
non-optimal	0	101.293	11.0131	-0.990186	-0.139754	1.74622	-0.605156	4.21112	1.25865	0.0382753	TerraRossa	3.08466	0.0984124	0.149913	0.646011	0.178037	442214.8486	3976396.456
non-optimal	0	102.68	8.12939	-0.704425	-0.709778	4.7729	-17.8513	3.1341	1.27773	0.03228	TerraRossa	3.08285	0.0966282	0.164542	0.661098	0.165605	442234.8486	3976396.456
non-optimal	0	118.573	1.50073	0.937097	-0.34907	6.75112	-7.77449	4.83014	1.92902	0.163478	TerraRossa	2.08554	0.544568	0.189156	0.148933	0.204846	443994.8486	3976396.456
non-optimal	0	114.706	5.85461	-0.891032	0.45394	7.58551	0.233064	3.46561	1.90116	0.123976	TerraRossa	2.04926	0.593257	0.219584	0.110386	0.260017	444094.8486	3976396.456
non-optimal	0	100.07	0.892213	-0.68531	0.728252	-2.36994	4.91308	8.34603	1.87694	0.0845044	L-Iklin-Tad-Dawl	2.01718	0.638205	0.120071	0.0522015	0.200811	444194.8486	3976396.456
optimal	1	27.8035	5.23423	-0.995011	-0.0997646	1.51322	0.319411	3.57832	2.12698	0.034	BrownRendz	1.51361	0.634017	0.367865	0.0126491	0.376563	449034.8486	3976396.456
optimal	1	31.3109	2.27437	-0.00521466	-0.999986	-4.4192	1.71273	8.60375	2.03667	0.0272947	BrownRendz	1.48521	0.526135	0.301423	0.0572451	0.501139	449174.8486	3976396.456
non-optimal	0	42.5135	2.4262	0.75682	-0.653623	1.56786	-3.28215	4.3494	1.85287	0.0470956	BrownRendz	1.16938	0.369738	0.224076	0.128701	0.186601	449494.8486	3976396.456
non-optimal	0	104.83	5.60096	-0.915486	0.40235	-3.49226	10.5748	5.30196	0.877795	0.137179	TerraRossa	3.1237	0.110571	0.188788	0.415034	0.213663	441834.8486	3976416.456
non-optimal	0	105.047	8.44073	-0.974108	0.226083	13.3762	21.7121	3.09599	0.937747	0.14	TerraRossa	3.11138	0.131	0.209745	0.444627	0.260714	441894.8486	3976416.456
non-optimal	0	104.517	3.45556	-0.854136	0.520049	4.64114	-2.71893	3.99513	0.977283	0.138004	TerraRossa	3.10379	0.131	0.216227	0.467603	0.293993	441934.8486	3976416.456
non-optimal	0	104.706	17.929	-0.971163	-0.238417	28.1005	-27.9931	2.3165	1.05771	0.119218	TerraRossa	3.0901	0.13	0.1586	0.519509	0.255204	442014.8486	3976416.456
non-optimal	0	104.944	6.23463	-0.649702	0.760189	2.80861	-1.09154	4.0954	1.09724	0.106892	TerraRossa	3.08401	0.13	0.138398	0.547301	0.2314	442054.8486	3976416.456
non-optimal	0	103.165	1.83958	-0.998676	0.0514494	13.863	-7.36584	4.62645	1.15724	0.0882327	TerraRossa	3.07583	0.126063	0.127098	0.588695	0.196209	442114.8486	3976416.456
non-optimal	0	105.621	7.27988	-0.89846	0.439055	-1.43573	14.245	3.93896	1.31555	0.0388973	TerraRossa	3.05966	0.109238	0.208216	0.704592	0.124036	442274.8486	3976416.456
non-optimal	0	102.223	9.15507	-0.511921	0.859032	7.26153	-0.380071	3.01346	1.37563	0.0206155	TerraRossa	3.05573	0.0974936	0.178272	0.751805	0.0640703	442334.8486	3976416.456
non-optimal	0	120	2.75357	-0.936346	0.351078	3.05171	14.978	8.22999	1.92315	0.195059	TerraRossa	2.08289	0.5479	0.199449	0.148003	0.173442	443954.8486	3976416.456
non-optimal	0	119.805	2.49255	-0.999985	-0.00550228	-12.8644	15.903	8.75321	1.91706	0.189771	TerraRossa	2.07491	0.555044	0.20283	0.16	0.179003	443974.8486	3976416.456
non-optimal	0	111.378	10.7124	0.703342	0.710851	14.7637	-2.114	3.54633	1.8777	0.134462	TerraRossa	2.02367	0.620994	0.20223	0.114809	0.257857	444114.8486	3976416.456
non-optimal	0	107.476	21.4712	0.865295	0.501263	110.736	-107.083	2.12121	1.87243	0.126625	TerraRossa	2.01704	0.631552	0.182584	0.103005	0.25449	444134.8486	3976416.456
non-optimal	0	101.109	2.41184	-0.5194	0.854531	-4.15239	6.50435	8.43289	1.85822	0.102883	L-Iklin-Tad-Dawl	1.99811	0.656062	0.124326	0.0687968	0.195563	444194.8486	3976416.456
non-optimal	0	99.539	3.69821	0.834992	0.550262	6.39329	11.3432	3.92709	1.84987	0.0870919	L-Iklin-Tad-Dawl	1.98635	0.674763	0.0868159	0.0458039	0.156732	444234.8486	3976416.456
optimal	1	28.9313	2.65238	-0.226662	-0.973973	1.14377	-3.66637	4.26016	2.08629	0.052	BrownRendz	1.52462	0.614246	0.365941	0.0442719	0.419762	449074.8486	3976416.456
optimal	1	30.5915	6.56667	-0.960717	-0.277529	-9.11731	-3.44733	4.44854	2.04705	0.0490408	BrownRendz	1.51379	0.568909	0.337522	0.0635689	0.478539	449134.8486	3976416.456
optimal	1	39.781	1.64453	0.983384	-0.181536	-2.39867	-0.497805	7.37766	1.87933	0.0592115	BrownRendz	1.25169	0.409324	0.244463	0.0841487	0.2605	449414.8486	3976416.456
optimal	1	40.4253	3.39552	0.351353	0.936243	31.5234	-23.2606	4.0127	1.86802	0.0612046	BrownRendz	1.23204	0.402971	0.241913	0.0975807	0.240707	449434.8486	3976416.456
non-optimal	0	42.0753	1.86869	0.957869	0.287205	3.1184	-1.19831	4.61073	1.82582	0.0706045	BrownRendz	1.15357	0.38697	0.247649	0.156426	0.162049	449514.8486	3976416.456
optimal	1	43.158	9.93905	0.0729599	-0.997335	-8.97729	-2.70135	4.72151	1.80566	0.0848646	BrownRendz	1.11442	0.385001	0.259788	0.189708	0.123369	449554.8486	3976416.456
non-optimal	0	62.2805	5.86512	-0.779184	-0.626796	-8.74616	-1.7954	6.50833	0.676726	0.153	CarbonateRawS	3.15339	0.0147648	0.111324	0.389618	0.0832406	441634.8486	3976436.456
non-optimal	0	107.024	3.33517	-0.731569	0.681767	-4.57581	7.38021	7.58602	0.995748	0.153052	TerraRossa	3.0805	0.150213	0.213621	0.495634	0.2786	441954.8486	3976436.456
non-optimal	0	106.964	12.6372	-0.995412	-0.095682	4.84037	-9.31979	3.78189	1.05581	0.138221	TerraRossa	3.07035	0.15	0.175026	0.534315	0.239201	442014.8486	3976436.456
non-optimal	0	105.785	13.6205	-0.813706	-0.581277	-26.0672	7.67303	3.70427	1.21425	0.0888651	TerraRossa	3.04891	0.141905	0.16073	0.644881	0.152738	442174.8486	3976436.456
non-optimal	0	107.023	8.90437	-0.990401	0.138222	4.50476	1.57888	5.98613	1.35503	0.0458803	TerraRossa	3.03695	0.121017	0.195502	0.748231	0.085703	442314.8486	3976436.456
non-optimal	0	106.349	8.60564	-0.627018	0.779005	49.1628	-43.7731	3.07635	1.37417	0.0398497	TerraRossa	3.03576	0.117085	0.175559	0.763918	0.0662193	442334.8486	3976436.456
non-optimal	0	104.537	19.4192	-0.438044	-0.898954	-13.0222	-1.92071	3.32932	1.41382	0.0278927	TerraRossa	3.03379	0.109238	0.135724	0.795871	0.0294109	442374.8486	3976436.456
non-optimal	0	118.133	4.62513	0.578426	0.815735	6.83871	12.9598	4.39579	1.87357	0.176477	TerraRossa	2.02598	0.607119	0.250799	0.166208	0.20359	444054.8486	3976436.456
non-optimal	0	106.615	4.03848	0.193225	0.981154	15.1238	5.98074	3.8388	1.85255	0.144931	TerraRossa	1.99815	0.648779	0.187555	0.119281	0.251962	444134.8486	3976436.456
non-optimal	0	103.739	8.79713	-0.444989	0.895536	18.2358	-2.3788	3.054	1.84287	0.129077	L-Iklin-Tad-Dawl	1.98528	0.665566	0.149857	0.0965194	0.212144	444174.8486	3976436.456
optimal	1	28.9175	2.31625	-0.802537	-0.596602	2.96605	-1.3356	4.39583	2.08459	0.073	BrownRendz	1.54828	0.642385	0.393081	0.056921	0.405216	449054.8486	3976436.456
optimal	1	29.7477	3.30849	-0.378818	-0.925471	-2.43639	5.82376	5.13733	2.05819	0.071007	BrownRendz	1.54041	0.611962	0.374065	0.069857	0.443847	449094.8486	3976436.456
optimal	1	39.63	1.49526	0.973838	-0.227242	2.19135	-1.79234	4.8338	1.85085	0.0811542	BrownRendz	1.23596	0.422121	0.261843	0.112294	0.238537	449434.8486	3976436.456
non-optimal	0	41.2483	2.38312	0.623112	-0.782133	-2.7734	0.809748	7.07539	1.80824	0.0899889	BrownRendz	1.15776	0.406873	0.267152	0.168372	0.158808	449514.8486	3976436.456
non-optimal	0	73.5417	13.8769	-0.473955	-0.880549	-10.988	11.994	6.19719	0.734654	0.174	CarbonateRawS	3.11805	0.0610737	0.10632	0.394008	0.136517	441694.8486	3976456.456
non-optimal	0	108.915	15.5639	-0.984128	0.177459	1.03088	37.7824	3.56496	0.994149	0.172467	TerraRossa	3.06082	0.170188	0.212868	0.511638	0.264836	441954.8486	3976456.456
non-optimal	0	109.671	9.21114	-0.920731	-0.390198	46.6829	-21.3492	3.00725	1.09395	0.144845	TerraRossa	3.04444	0.17	0.175824	0.57603	0.199201	442054.8486	3976456.456
non-optimal	0	109.462	11.3574	-0.762325	0.647194	-17.3015	26.9216	3.89185	1.13361	0.132503	TerraRossa	3.03879	0.167242	0.167672	0.603858	0.175414	442094.8486	3976456.456
non-optimal	0	108.948	12.705	-0.99648	0.0838369	-18.9183	29.449	5.67348	1.15412	0.126491	TerraRossa	3.03615	0.165979	0.167075	0.617483	0.163404	442114.8486	3976456.456
non-optimal	0	107.834	6.94862	-0.997653	0.0684749	-8.11231	24.4126	5.08462	1.17327	0.120167	TerraRossa	3.03365	0.164514	0.168861	0.631447	0.151717	442134.8486	3976456.456
non-optimal	0	108.182	7.36337	-0.922838	-0.385188	40.6158	-10.495	3.23428	1.21294	0.107838	TerraRossa	3.02903	0.161793	0.179204	0.659061	0.133795	442174.8486	3976456.456
non-optimal	0	109.695	7.27529	-0.888613	0.458658	-23.9643	0.38946	7.46596	1.35386	0.064846	TerraRossa	3.01699	0.140617	0.195092	0.760927	0.0917878	442314.8486	3976456.456
non-optimal	0	106.664	69.3098	0.387763	0.921759	33.1336	-382.947	0.907522	1.39354	0.0531413	TerraRossa	3.01473	0.132774	0.155116	0.791991	0.0574891	442354.8486	3976456.456
non-optimal	0	106.019	7.20278	-0.98697	0.160905	-4.34594	14.7405	3.94972	1.43322	0.0411096	TerraRossa	3.01301	0.124427	0.115156	0.823826	0.0372156	442394.8486	3976456.456
non-optimal	0	122.051	4.09951	-0.801202	-0.598394	-3.64704	4.36535	4.5169	1.88429	0.233654	TerraRossa	2.04635	0.585657	0.239207	0.179805	0.134766	443954.8486	3976456.456
non-optimal	0	117.386	16.6375	0.614806	0.788678	5.48469	2.33527	2.396	1.85383	0.194859	TerraRossa	2.00738	0.624815	0.268365	0.182409	0.18843	444054.8486	3976456.456
non-optimal	0	106.185	3.31429	-0.157246	0.987559	-11.0553	2.27787	6.11641	1.83268	0.163233	TerraRossa	1.97928	0.665368	0.194466	0.135801	0.241868	444134.8486	3976456.456
non-optimal	0	102.671	0.257072	-0.965242	0.261359	-2.4978	4.36942	8.67416	1.80962	0.12245	L-Iklin-Tad-Dawl	1.94804	0.709891	0.109622	0.0801124	0.151013	444234.8486	3976456.456
non-optimal	0	102.271	1.09877	0.328669	0.944445	-37.1174	19.8361	6.52831	1.80553	0.112004	L-Iklin-Tad-Dawl	1.94232	0.719434	0.0962133	0.0741485	0.131015	444254.8486	3976456.456
optimal	1	29.456	0.227013	0.185244	0.982693	-1.91111	1.504	7.41222	2.06937	0.093	BrownRendz	1.56784	0.655239	0.410649	0.0758947	0.411096	449054.8486	3976456.456
non-optimal	0	58.573	39.1309	-0.853236	-0.521526	82.1485	-238.041	1.39442	0.593779	0.162	CarbonateRawS	3.13824	0.01	0.0536004	0.33329	0.114355	441554.8486	3976476.456
non-optimal	0	59.373	4.71623	-0.531005	-0.847369	-3.91897	8.01607	6.97889	0.612899	0.162	CarbonateRawS	3.13225	0.0205913	0.0584637	0.336217	0.113159	441574.8486	3976476.456
non-optimal	0	123.356	4.68022	-0.87932	-0.476232	4.14104	-18.6747	3.69075	1.88022	0.263403	TerraRossa	2.04502	0.593493	0.258327	0.152201	0.107912	443914.8486	3976476.456
non-optimal	0	113.104	4.03803	-0.837327	0.546703	12.2235	-2.97122	3.83891	1.82449	0.197489	TerraRossa	1.97426	0.661479	0.239117	0.175071	0.199484	444094.8486	3976476.456
non-optimal	0	105.891	4.81768	-0.801423	-0.598098	-1.51766	19.5379	3.66167	1.80893	0.173727	TerraRossa	1.9538	0.693105	0.185734	0.140801	0.2317	444154.8486	3976476.456
non-optimal	0	104.481	1.53448	-0.754316	0.656512	2.4178	10.035	8.27363	1.79947	0.157991	L-Iklin-Tad-Dawl	1.94102	0.710252	0.152895	0.11789	0.191846	444194.8486	3976476.456
optimal	1	28.3395	0.530814	-0.921079	-0.389375	-9.42585	6.68896	7.94908	2.03403	0.118	BrownRendz	1.6108	0.7458	0.447532	0.0629365	0.326497	448954.8486	3976476.456
optimal	1	29.0287	3.21989	-0.449241	-0.893411	-0.59572	3.12952	4.06593	2.06704	0.115	BrownRendz	1.59606	0.698697	0.447282	0.0819085	0.380789	449014.8486	3976476.456
optimal	1	29.3957	1.34288	-0.715659	-0.69845	-3.04554	0.661389	7.02077	2.06833	0.114	BrownRendz	1.59162	0.683446	0.437759	0.0885438	0.399249	449034.8486	3976476.456
optimal	1	30.2575	0.373783	-0.313122	-0.949713	-4.49917	3.21758	11.9175	2.04135	0.112	BrownRendz	1.58346	0.653711	0.418766	0.101193	0.436578	449074.8486	3976476.456
non-optimal	0	59.604	27.4296	0.365926	0.930644	37.1643	-9.23576	1.84394	0.592474	0.142	CarbonateRawS	3.11919	0.0269258	0.0342053	0.313436	0.134302	441554.8486	3976496.456
non-optimal	0	67.1835	26.0167	-0.943538	-0.331264	-3.50464	11.7938	3.29164	0.652695	0.143	CarbonateRawS	3.10144	0.0588303	0.0482701	0.326377	0.134495	441614.8486	3976496.456
non-optimal	0	69.492	8.79829	-0.398937	-0.916978	-7.3864	14.5649	7.04285	0.671859	0.144	CarbonateRawS	3.09576	0.0688767	0.0531507	0.33299	0.138885	441634.8486	3976496.456
non-optimal	0	126.717	8.93301	-0.443255	0.896396	14.8296	-15.2195	3.03842	1.84681	0.271155	TerraRossa	2.00994	0.623694	0.279034	0.196023	0.09717	443954.8486	3976496.456
non-optimal	0	114.117	8.55886	0.0860479	0.996291	3.6562	3.14121	3.77503	1.81572	0.231625	TerraRossa	1.97025	0.660601	0.28379	0.214721	0.158041	444054.8486	3976496.456
non-optimal	0	113.689	6.83468	-0.873906	0.486094	20.1095	2.77855	3.30956	1.79959	0.207858	TerraRossa	1.94851	0.688792	0.230341	0.180006	0.20025	444114.8486	3976496.456
optimal	1	28.7487	2.19745	-0.552274	-0.833663	5.57747	-1.97582	4.44854	2.03854	0.136	BrownRendz	1.62016	0.726869	0.474473	0.0945569	0.371214	448994.8486	3976496.456
non-optimal	0	55.365	6.18916	0.0333295	-0.999444	-4.00547	4.49406	4.79592	0.552171	0.121	CarbonateRawS	3.11264	0.0224722	0.00538516	0.291002	0.161608	441514.8486	3976516.456
non-optimal	0	58.7465	3.30378	-0.696539	-0.717519	-1.21769	18.0332	6.7482	0.571349	0.121	CarbonateRawS	3.10633	0.0332866	0.0100499	0.29162	0.156707	441534.8486	3976516.456
non-optimal	0	64.8385	2.22193	0.795938	0.605378	7.52243	-13.3279	4.43745	0.611075	0.122	CarbonateRawS	3.09408	0.0545894	0.0194165	0.296921	0.153118	441574.8486	3976516.456
non-optimal	0	93.4365	6.39678	0.163557	-0.986534	10.6547	-9.54416	3.37637	0.791903	0.13025	CarbonateRawS	3.04482	0.145774	0.0686222	0.376566	0.221353	441754.8486	3976516.456
non-optimal	0	126.89	2.8014	-0.517894	0.855445	-7.65543	11.7972	6.60331	1.82875	0.289539	TerraRossa	1.99179	0.642802	0.298965	0.201308	0.0792591	443954.8486	3976516.456
non-optimal	0	116.362	25.5019	-0.573408	0.81927	1.63165	24.8609	7.7543	1.8034	0.257899	TerraRossa	1.9594	0.670458	0.310382	0.242621	0.129835	444034.8486	3976516.456
non-optimal	0	22.201	2.27751	0.920779	-0.390084	0.184053	0.722116	6.35863	1.90849	0.0445982	BrownRendz	1.7046	0.905097	0.264706	0.00282843	0.218689	448774.8486	3976516.456
optimal	1	29.9472	15.5944	0.992851	0.119364	2.42471	-48.1891	2.46429	2.03954	0.154	BrownRendz	1.6307	0.710252	0.472949	0.126289	0.415933	449034.8486	3976516.456
non-optimal	0	52.96	9.28686	-0.208633	-0.977994	-14.9826	6.61771	10.5569	0.53156	0.1	CarbonateRawS	3.10014	0.0143178	0.0180278	0.271812	0.187182	441494.8486	3976536.456
non-optimal	0	58.761	6.49725	0.552044	-0.833815	-6.92864	2.45398	5.99971	0.57129	0.101	CarbonateRawS	3.08734	0.0500899	0.008544	0.271665	0.1764	441534.8486	3976536.456
non-optimal	0	67.232	1.97027	0.164696	-0.986344	-3.53813	4.44374	6.1672	0.63157	0.103	CarbonateRawS	3.06902	0.0820975	0.005	0.28228	0.173	441594.8486	3976536.456
non-optimal	0	82.8237	16.5361	0.174062	-0.984735	8.92215	-20.5952	3.50108	0.73158	0.105	CarbonateRawS	3.04087	0.131034	0.0303645	0.32478	0.199822	441694.8486	3976536.456
non-optimal	0	93.248	2.65891	0.376159	-0.926555	-1.12193	5.07772	7.43575	0.79186	0.110454	CarbonateRawS	3.02544	0.161028	0.0496488	0.361334	0.235646	441754.8486	3976536.456
non-optimal	0	100.087	31.9158	-0.00576206	-0.999983	36.3462	-9.68344	3.45335	0.81104	0.112752	CarbonateRawS	3.02054	0.17404	0.0559732	0.374863	0.249634	441774.8486	3976536.456
non-optimal	0	123.934	2.35532	0.492059	0.870562	-0.54288	1.68414	4.37909	1.79622	0.292027	TerraRossa	1.95699	0.674354	0.324376	0.245204	0.0886172	443994.8486	3976536.456
non-optimal	0	114.775	7.24763	-0.518015	-0.855371	20.3237	-55.5484	3.2503	1.77769	0.268392	TerraRossa	1.93323	0.696846	0.302352	0.247164	0.128763	444054.8486	3976536.456
non-optimal	0	112.973	18.1827	-0.99999	-0.00440915	40.5227	-6.13787	2.30147	1.77218	0.260538	TerraRossa	1.92567	0.705318	0.285407	0.235748	0.144014	444074.8486	3976536.456
non-optimal	0	23.604	3.39482	0.38629	-0.922377	0.400698	0.807345	4.70605	1.91	0.0143178	BrownRendz	1.70971	0.891834	0.295677	0.0413401	0.25807	448814.8486	3976536.456
non-optimal	0	24.79	21.1289	0.780022	-0.625752	2.263	37.0776	2.832	1.93014	0.0221359	BrownRendz	1.69693	0.861892	0.333654	0.0629682	0.283196	448854.8486	3976536.456
optimal	1	28.8986	2.24166	0.506097	-0.862477	-3.42974	4.56377	6.9135	2.02479	0.174	BrownRendz	1.64803	0.724112	0.490597	0.145152	0.425441	449034.8486	3976536.456
optimal	1	29.5402	2.52209	0.190829	-0.981623	3.5093	-1.55376	4.31059	2.01143	0.173	BrownRendz	1.6285	0.709948	0.481087	0.151789	0.442945	449054.8486	3976536.456
non-optimal	0	50.9927	19.9558	0.227411	-0.973799	-13.4001	80.266	3.81063	0.53156	0.08	CarbonateRawS	3.08124	0.0232594	0.0373631	0.251877	0.205905	441494.8486	3976556.456
non-optimal	0	66.1395	11.2737	0.913072	-0.407797	-2.5842	51.1664	5.63405	0.63157	0.083	CarbonateRawS	3.04992	0.0990202	0.0136015	0.263139	0.193	441594.8486	3976556.456
non-optimal	0	80.922	4.9395	-0.254705	-0.967019	-3.08187	4.28125	6.27564	0.73158	0.085	CarbonateRawS	3.02159	0.148923	0.0114018	0.308289	0.217368	441694.8486	3976556.456
non-optimal	0	83.8877	3.31649	-0.44171	-0.897158	3.7442	-7.0163	4.0363	0.75213	0.086093	CarbonateRawS	3.01629	0.157867	0.01772	0.320315	0.227264	441714.8486	3976556.456
non-optimal	0	86.8274	4.77885	0.447977	-0.894045	-7.62491	6.36511	4.76842	0.77131	0.088278	CarbonateRawS	3.01112	0.166883	0.0243516	0.33311	0.23843	441734.8486	3976556.456
non-optimal	0	116.602	15.9181	0.284579	-0.958653	-4.59923	-16.9314	3.13581	1.75805	0.286775	TerraRossa	1.91477	0.715118	0.313141	0.263492	0.116017	444054.8486	3976556.456
non-optimal	0	21.3353	2.87384	0.667817	-0.744325	3.82475	-2.65833	7.91751	1.87251	0.0586941	BrownRendz	1.74206	0.933728	0.251406	0.0332415	0.245349	448774.8486	3976556.456
non-optimal	0	25.1227	1.26798	0.527639	-0.849469	-6.32887	5.82113	7.83195	1.9233	0.0338378	BrownRendz	1.70996	0.857938	0.34757	0.0906973	0.311448	448874.8486	3976556.456
non-optimal	0	25.4895	1.78037	0.652463	-0.75782	1.12426	-2.57905	4.65918	1.93348	0.0523927	BrownRendz	1.70417	0.842246	0.367049	0.10171	0.325269	448894.8486	3976556.456
non-optimal	0	25.915	1.13092	-0.999395	-0.0347912	-0.478737	3.79201	5.80631	1.95575	0.0898109	BrownRendz	1.69325	0.81143	0.406159	0.123422	0.354683	448934.8486	3976556.456
non-optimal	0	26.8908	13.0372	0.998962	0.0455596	-6.24212	0.746025	4.03734	1.9778	0.127138	BrownRendz	1.6832	0.781446	0.445427	0.145152	0.386005	448974.8486	3976556.456
optimal	1	28.717	6.60037	-0.224292	-0.974522	-15.3621	32.7582	5.64735	2.01015	0.183175	BrownRendz	1.65242	0.738232	0.504544	0.164125	0.43566	449034.8486	3976556.456
non-optimal	0	54.6035	4.11799	0.294457	-0.955665	3.07418	-3.52639	3.81924	0.552193	0.061	CarbonateRawS	3.05581	0.0500899	0.0519711	0.231002	0.219538	441514.8486	3976576.456
non-optimal	0	69.096	4.651	0.511137	-0.859499	0.300724	-1.53338	8.17438	0.652191	0.063	CarbonateRawS	3.02489	0.12657	0.0284429	0.251321	0.213937	441614.8486	3976576.456
non-optimal	0	77.8456	8.93733	-0.143982	-0.98958	1.68571	0.0469115	3.03793	0.711095	0.065	CarbonateRawS	3.00779	0.158316	0.013	0.280432	0.227528	441674.8486	3976576.456
non-optimal	0	82.7621	25.0002	0.889382	-0.457166	1.45792	9.47031	3.04961	0.752191	0.0661211	CarbonateRawS	2.997	0.175756	0.001	0.304897	0.244477	441714.8486	3976576.456
non-optimal	0	21.0055	2.90683	0.522976	-0.852348	-2.0814	3.93323	5.96017	1.8558	0.0657875	BrownRendz	1.76083	0.94835	0.245693	0.0466905	0.258147	448774.8486	3976576.456
non-optimal	0	23.3853	10.9708	-0.308159	-0.951335	-35.472	52.3944	5.02599	1.88621	0.00984886	BrownRendz	1.74116	0.90183	0.304179	0.085703	0.302324	448834.8486	3976576.456
non-optimal	0	24.6995	4.17366	0.72279	0.691067	-4.66635	3.45399	6.10835	1.91729	0.04531	BrownRendz	1.72336	0.854902	0.36316	0.118431	0.339706	448894.8486	3976576.456
non-optimal	0	27.18	2.17635	0.243711	-0.969848	-0.513659	-1.30883	7.40263	1.9847	0.157471	BrownRendz	1.67647	0.766515	0.481877	0.176774	0.430116	449014.8486	3976576.456
non-optimal	0	68.453	3.34834	0.350105	-0.93671	-0.534139	0.864329	5.63616	0.652816	0.043	CarbonateRawS	3.00578	0.143544	0.0478017	0.233071	0.233857	441614.8486	3976596.456
non-optimal	0	83.4185	22.3854	-0.139927	-0.990162	-15.7686	30.2435	3.46143	0.771899	0.0485077	CarbonateRawS	2.97246	0.200262	0.0126491	0.304109	0.271825	441734.8486	3976596.456
non-optimal	0	91.0204	6.51349	0.934264	-0.356581	-1.8876	-8.18338	7.97325	0.8116	0.0532353	CarbonateRawS	2.96235	0.212462	0	0.334069	0.29443	441774.8486	3976596.456
non-optimal	0	104.406	12.3361	0.824807	-0.565414	18.8372	-15.5477	3.80679	0.852673	0.0580517	TerraRossa	2.95275	0.221923	0.0152643	0.365954	0.320451	441814.8486	3976596.456
optimal	1	19.248	1.13393	-0.603237	0.797562	-2.38876	5.49889	12.0756	1.81851	0.110309	BrownRendz	1.7936	0.990277	0.2022	0.0318277	0.239942	448734.8486	3976596.456
non-optimal	0	21.457	3.43724	-0.0205646	0.999789	23.233	-37.9407	4.00046	1.83794	0.0728011	BrownRendz	1.77963	0.961883	0.241506	0.0608112	0.270815	448774.8486	3976596.456
non-optimal	0	21.87	21.9414	-0.409072	-0.912502	17.5623	-7.53779	2.09732	1.84755	0.054231	BrownRendz	1.77294	0.9458	0.261237	0.0749667	0.286276	448794.8486	3976596.456
non-optimal	0	21.9937	2.06492	0.902844	-0.429968	-6.61637	3.49048	5.8971	1.85801	0.0354683	BrownRendz	1.76646	0.92987	0.281007	0.0898053	0.301657	448814.8486	3976596.456
non-optimal	0	25.6272	0.443082	0.594808	-0.803868	-0.518951	-0.352058	6.05031	1.93339	0.0942444	BrownRendz	1.72686	0.823346	0.420006	0.160963	0.396232	448954.8486	3976596.456
non-optimal	0	61.2523	6.50565	0.525997	-0.850486	0.81402	4.08016	4.05249	0.613007	0.022	CarbonateRawS	2.99885	0.121462	0.0766551	0.199905	0.253071	441574.8486	3976616.456
non-optimal	0	71.3667	5.43041	0.468673	-0.883372	-4.65229	1.76479	4.63992	0.693606	0.024	CarbonateRawS	2.97501	0.153688	0.0572451	0.236224	0.260017	441654.8486	3976616.456
non-optimal	0	100.756	18.2841	-0.253823	0.967251	-18.2399	-107.906	2.29552	0.853566	0.0381182	TerraRossa	2.93331	0.202527	0.0170294	0.354799	0.335275	441814.8486	3976616.456
non-optimal	0	118.693	4.12236	-0.603198	0.797591	-2.90041	18.3574	7.97706	1.71484	0.357693	TerraRossa	1.87586	0.756462	0.380916	0.268613	0.0493964	444014.8486	3976616.456
optimal	1	18.748	2.83057	0.140523	-0.990077	-2.03387	-3.00013	4.19503	1.79184	0.136015	BrownRendz	1.81949	1.01855	0.179234	0.0318277	0.238296	448714.8486	3976616.456
non-optimal	0	20.9176	4.03486	0.471296	-0.881975	-6.15945	1.53365	4.53285	1.83102	0.061327	BrownRendz	1.79184	0.957924	0.258853	0.0888426	0.298967	448794.8486	3976616.456
non-optimal	0	22.405	2.07785	0.54136	-0.840791	5.76744	-5.75772	4.50455	1.8523	0.0240416	BrownRendz	1.77921	0.926638	0.298739	0.0972934	0.329844	448834.8486	3976616.456
non-optimal	0	24.2201	12.2881	0.994047	-0.108949	-25.2139	-21.795	3.81081	1.88394	0.0310161	BrownRendz	1.76179	0.881032	0.358615	0.11962	0.370135	448894.8486	3976616.456
non-optimal	0	24.438	0.7145	-0.230421	-0.973091	3.69944	-2.64536	5.57245	1.89529	0.0497695	BrownRendz	1.7564	0.866221	0.378583	0.127632	0.382884	448914.8486	3976616.456
non-optimal	0	25.3625	1.77311	0.51182	-0.859092	4.33817	-3.37496	4.66327	1.91757	0.0870919	BrownRendz	1.74434	0.837244	0.418527	0.142004	0.410122	448954.8486	3976616.456
non-optimal	0	28.453	0.584105	0.41142	-0.911446	6.20697	-1.34251	5.77397	1.96461	0.16192	BrownRendz	1.66695	0.78204	0.498443	0.168309	0.470106	449034.8486	3976616.456
non-optimal	0	46.62	42.2832	0.579238	-0.815158	119.061	-72.3918	1.28308	0.515765	0	CarbonateRawS	3.01255	0.034	0.045	0.175847	0.207634	441474.8486	3976636.456
non-optimal	0	52.7733	10.6304	0.480631	-0.876923	-8.27483	4.77487	4.80695	0.575547	0.001	CarbonateRawS	2.99257	0.094	0.0997246	0.172052	0.267013	441534.8486	3976636.456
non-optimal	0	59.122	18.0905	0.91739	-0.39799	-5.62867	-31.1898	2.30692	0.59595	0.002	CarbonateRawS	2.98614	0.112254	0.100896	0.175391	0.274148	441554.8486	3976636.456
non-optimal	0	64.467	15.9765	0.723672	-0.690144	-10.571	22.3613	3.13196	0.655852	0.003	CarbonateRawS	2.9676	0.125766	0.0865852	0.19759	0.273732	441614.8486	3976636.456
non-optimal	0	78.0873	8.59689	0.982777	0.184794	-4.03704	-9.30437	5.96775	0.755368	0.007	CarbonateRawS	2.93916	0.155801	0.056921	0.262378	0.29821	441714.8486	3976636.456
non-optimal	0	82.1566	32.4142	0.526614	-0.850105	18.6579	-29.4668	4.4755	0.794937	0.0111803	CarbonateRawS	2.92866	0.168808	0.0442719	0.293874	0.316432	441754.8486	3976636.456
non-optimal	0	119.522	3.42464	0.842236	0.539109	17.0849	-16.5806	4.00414	1.68875	0.368185	TerraRossa	1.84938	0.781994	0.378652	0.281455	0.0526308	444034.8486	3976636.456
optimal	1	19.66	1.10859	0.314974	-0.9491	3.62619	-3.79054	5.13311	1.79325	0.105849	BrownRendz	1.82405	1.00183	0.218002	0.0608769	0.281114	448754.8486	3976636.456
non-optimal	0	22.012	1.96604	0.008531	-0.999964	-7.53946	6.11239	10.2536	1.83485	0.0310161	BrownRendz	1.79826	0.939435	0.298002	0.0778845	0.342511	448834.8486	3976636.456
non-optimal	0	23.1218	1.59099	0.0998746	-0.995	-0.299674	3.62546	7.60493	1.85625	0.00538516	BrownRendz	1.78656	0.909273	0.338001	0.0932309	0.373358	448874.8486	3976636.456
non-optimal	0	25.2653	0.066991	0.988516	-0.151116	2.34032	-2.54974	7.93952	1.9007	0.0800562	BrownRendz	1.7494	0.851367	0.418001	0.123309	0.4245	448954.8486	3976636.456
non-optimal	0	26.1838	1.15667	0.792465	-0.609917	-4.49175	3.90345	6.18926	1.92374	0.117393	BrownRendz	1.71079	0.823715	0.457984	0.136297	0.452769	448994.8486	3976636.456
non-optimal	0	52.365	16.3297	0.955275	-0.295719	16.2898	-7.80077	2.41574	0.598707	0.018	CarbonateRawS	2.96719	0.0965091	0.116211	0.155955	0.262688	441554.8486	3976656.456
non-optimal	0	58.0283	10.8499	0.503985	-0.863712	-13.5198	-1.77812	5.83584	0.63801	0.017	CarbonateRawS	2.95463	0.102825	0.110856	0.170417	0.268561	441594.8486	3976656.456
non-optimal	0	71.6008	6.37296	0.744043	-0.668132	-1.103	1.33002	4.07327	0.737147	0.014	CarbonateRawS	2.92538	0.130035	0.08228	0.234184	0.306472	441694.8486	3976656.456
non-optimal	0	81.8278	5.06767	0.852736	-0.522342	2.67922	0.00587673	5.22027	0.816065	0.006	CarbonateRawS	2.90424	0.15426	0.056921	0.299803	0.343874	441774.8486	3976656.456
optimal	1	19.231	2.84353	0.586123	0.810222	-1.62055	2.59774	4.88361	1.76589	0.131575	BrownRendz	1.84973	1.02986	0.197254	0.035	0.280829	448734.8486	3976656.456
non-optimal	0	20.1026	1.10901	0.96968	0.244379	-1.49128	1.31882	5.82588	1.78589	0.0942444	BrownRendz	1.83618	0.998428	0.237211	0.0455412	0.309362	448774.8486	3976656.456
non-optimal	0	20.5243	1.3097	0.763613	-0.645674	-7.98171	4.30962	8.57727	1.79578	0.0755844	BrownRendz	1.8297	0.982944	0.257194	0.0498197	0.324446	448794.8486	3976656.456
non-optimal	0	21.0555	2.20369	0.0244574	-0.999701	-7.41691	6.4497	5.832	1.80654	0.0568595	BrownRendz	1.82342	0.967625	0.27718	0.0539351	0.339825	448814.8486	3976656.456
non-optimal	0	21.7684	1.56492	0.294524	-0.955644	1.88877	-1.85135	4.78824	1.81747	0.0380789	BrownRendz	1.81733	0.95248	0.297168	0.0588727	0.355304	448834.8486	3976656.456
non-optimal	0	28.1895	7.6324	0.67062	-0.741801	-27.3742	6.33155	6.37604	1.93175	0.150233	BrownRendz	1.67776	0.812395	0.497101	0.130633	0.495782	449034.8486	3976656.456
non-optimal	0	38.1975	2.94502	0.529048	-0.848592	-2.27992	3.92088	6.45792	0.483856	0.041	CarbonateRawS	2.98908	0.003	0.012	0.154019	0.177116	441434.8486	3976676.456
non-optimal	0	42.9324	24.0703	0.393072	-0.919508	9.5142	21.3295	3.09258	0.542741	0.0390512	CarbonateRawS	2.96813	0.0560089	0.0574891	0.132673	0.234542	441494.8486	3976676.456
non-optimal	0	56.9251	9.45494	0.778488	-0.62766	7.55649	-4.50863	6.66953	0.661266	0.0360139	CarbonateRawS	2.92947	0.0863134	0.125515	0.164201	0.254568	441614.8486	3976676.456
non-optimal	0	72.655	9.76665	0.308243	-0.951308	5.80554	-15.3195	4.3339	0.760073	0.0323883	CarbonateRawS	2.90065	0.11833	0.0948683	0.238248	0.301007	441714.8486	3976676.456
non-optimal	0	78.3606	7.44558	0.652534	-0.75776	-5.78229	-2.49249	3.22305	0.818412	0.025318	CarbonateRawS	2.88489	0.134852	0.0758947	0.290245	0.340125	441774.8486	3976676.456
non-optimal	0	90.3315	34.3993	0.692061	-0.721839	33.1672	24.9137	1.56688	0.878186	0.0182483	TerraRossa	2.87029	0.14893	0.0782943	0.344851	0.319903	441834.8486	3976676.456
optimal	1	18.909	2.75952	0.926031	-0.377449	2.8172	-5.50609	8.99962	1.74925	0.138716	BrownRendz	1.86849	1.04216	0.197	0.01772	0.295677	448734.8486	3976676.456
non-optimal	0	54.4403	9.94483	0.811589	-0.584228	-1.19118	5.3617	3.62231	0.664981	0.0560089	CarbonateRawS	2.91042	0.0664831	0.145041	0.148735	0.235637	441614.8486	3976696.456
non-optimal	0	83.2612	8.94421	0.988205	-0.153135	-11.4961	12.213	7.39386	0.880987	0.0381182	TerraRossa	2.85085	0.129522	0.0967988	0.33776	0.321311	441834.8486	3976696.456
non-optimal	0	86.422	6.13152	-0.213614	0.976918	-4.82329	13.9237	4.51767	0.920299	0.0333766	TerraRossa	2.84171	0.139216	0.116662	0.375713	0.281498	441874.8486	3976696.456
optimal	1	16.439	16.454	-0.872375	-0.488837	12.2059	-25.8187	2.40773	1.6563	0.141089	XeroRendz	1.94769	1.17382	0.037	0.0234094	0.230846	448574.8486	3976696.456
non-optimal	0	17.2738	4.39193	0.489475	-0.872018	10.4469	-11.3316	3.7546	1.70184	0.171712	BrownRendz	1.90858	1.10182	0.137	0.031241	0.277317	448674.8486	3976696.456
non-optimal	0	17.9338	1.39378	-0.489242	-0.872148	-17.9467	0.348243	7.302	1.7212	0.164469	BrownRendz	1.89419	1.07026	0.177	0.00806226	0.299107	448714.8486	3976696.456
non-optimal	0	18.3002	2.05278	-0.884741	-0.466083	0.599114	-0.233825	4.5167	1.73148	0.145774	BrownRendz	1.88728	1.05469	0.197	0.001	0.311103	448734.8486	3976696.456
non-optimal	0	21.5116	3.11663	0.96822	-0.250099	-7.49255	1.48877	7.81216	1.78405	0.0523927	BrownRendz	1.85554	0.979274	0.297	0.0223607	0.380821	448834.8486	3976696.456
non-optimal	0	67.2906	6.58354	0.592294	-0.805722	-11.9949	17.2226	7.06091	0.785633	0.0697209	CarbonateRawS	2.85673	0.0863481	0.126491	0.237154	0.283558	441734.8486	3976716.456
non-optimal	0	69.2692	9.36698	0.829699	-0.558211	-4.85291	11.8303	7.80236	0.805817	0.0673647	CarbonateRawS	2.8514	0.091214	0.120167	0.255738	0.297935	441754.8486	3976716.456
non-optimal	0	78.2646	7.6365	0.156264	-0.987715	7.87302	10.139	3.89059	0.865125	0.0602993	TerraRossa	2.83621	0.105513	0.111759	0.312474	0.343513	441814.8486	3976716.456
non-optimal	0	80.1606	14.1654	0.999031	-0.0440182	3.57651	36.3478	3.258	0.923207	0.0532353	TerraRossa	2.82222	0.119817	0.132853	0.370135	0.284255	441874.8486	3976716.456
optimal	1	15.79	13.2716	-0.396629	-0.917979	0.289075	40.8307	10.303	1.62205	0.111324	XeroRendz	1.98262	1.13586	0.002	0.0262488	0.238738	448534.8486	3976716.456
optimal	1	16.7722	1.02628	-0.961439	-0.275017	-0.123854	0.382738	5.21028	1.65675	0.133135	XeroRendz	1.94991	1.15993	0.078	0.0575847	0.264367	448614.8486	3976716.456
non-optimal	0	17.9735	2.69493	0.739022	-0.673682	-3.16048	1.19495	4.93736	1.71495	0.152856	BrownRendz	1.90609	1.06745	0.197649	0.0206155	0.327024	448734.8486	3976716.456
non-optimal	0	44.74	4.30524	0.920567	-0.390584	-2.48636	7.95294	8.86221	0.615738	0.0394588	CarbonateRawS	2.89152	0.01772	0.137058	0.0810062	0.182989	441554.8486	3976736.456
non-optimal	0	59.4706	11.669	0.163099	-0.98661	32.5278	-61.0174	2.76543	0.712401	0.055109	CarbonateRawS	2.86022	0.0411096	0.171082	0.156083	0.217451	441654.8486	3976736.456
non-optimal	0	69.846	40.1414	0.998112	-0.0614235	85.2616	24.5911	2.05166	0.828641	0.0790569	CarbonateRawS	2.82688	0.0764003	0.133754	0.268403	0.300408	441774.8486	3976736.456
optimal	1	16.908	0.635785	-0.756712	-0.653749	-7.54914	6.41208	8.57955	1.62057	0.102489	XeroRendz	1.98419	1.17707	0.0393192	0.0601664	0.268868	448574.8486	3976736.456
non-optimal	0	56.321	15.5143	0.918505	-0.395409	11.0872	-27.5756	2.4697	0.736089	0.0384708	CarbonateRawS	2.83521	0.0294109	0.183412	0.166973	0.21346	441674.8486	3976756.456
non-optimal	0	58.7913	16.3316	0.971396	-0.237465	-27.2356	-11.1174	6.15329	0.755958	0.0415933	CarbonateRawS	2.82942	0.0364005	0.177088	0.186011	0.226991	441694.8486	3976756.456
non-optimal	0	59.9585	36.9485	0.997772	-0.0667151	-30.1438	43.6313	4.99928	0.79447	0.0490408	CarbonateRawS	2.81823	0.0475395	0.164438	0.224589	0.256603	441734.8486	3976756.456
non-optimal	0	67.5937	0.574735	0.209827	0.977739	0.667471	-1.01786	5.79014	0.950864	0.0905538	TerraRossa	2.77878	0.0894707	0.177341	0.381477	0.274811	441894.8486	3976756.456
optimal	1	17.6432	2.10236	-0.94963	-0.313373	5.62222	-8.52287	4.49282	1.62992	0.101833	XeroRendz	1.97916	1.17022	0.101242	0.102157	0.309079	448634.8486	3976756.456
optimal	1	17.687	3.23986	-0.971874	-0.2355	-26.9608	47.4391	5.15834	1.66912	0.127945	BrownRendz	1.9505	1.10865	0.18071	0.0637887	0.349378	448714.8486	3976756.456
non-optimal	0	37.6316	6.6841	0.996041	-0.0888973	15.654	-2.22054	3.33204	0.627862	0	CarbonateRawS	2.85377	0.021095	0.161941	0.0498197	0.143265	441554.8486	3976776.456
non-optimal	0	42.2014	1.64148	-0.106353	-0.994328	-2.55065	2.86278	5.4336	0.684979	0.00948683	CarbonateRawS	2.83436	0.00943398	0.209153	0.10373	0.162496	441614.8486	3976776.456
non-optimal	0	45.862	43.5278	0.994391	0.105766	72.4858	16.9133	1.93266	0.722906	0.0158114	CarbonateRawS	2.82205	0.004	0.208734	0.142127	0.18527	441654.8486	3976776.456
non-optimal	0	49.8743	29.596	0.785191	-0.619254	23.3184	-74.598	1.75376	0.780792	0.0250799	CarbonateRawS	2.80456	0.0233452	0.189737	0.200823	0.228484	441714.8486	3976776.456
non-optimal	0	50.4742	16.8216	0.980843	-0.194802	-22.0936	-5.65531	9.53973	0.877541	0.0512445	TerraRossa	2.77805	0.0470744	0.171493	0.299207	0.313057	441814.8486	3976776.456
non-optimal	0	56.8135	27.1899	0.935844	-0.352414	-50.6812	105.25	3.24049	0.934852	0.0673573	TerraRossa	2.76376	0.0630714	0.18593	0.358232	0.300468	441874.8486	3976776.456
non-optimal	0	66.4652	19.2	0.937778	-0.347236	76.4375	-97.1633	2.24297	1.03256	0.0941116	TerraRossa	2.7427	0.103368	0.243249	0.456607	0.210431	441974.8486	3976776.456
non-optimal	0	106.394	5.71012	0.983385	0.181532	0.0216505	12.9474	3.49077	1.60568	0.001	TerraRossa	2.69139	0.383888	0.106231	1.0276	0.218833	442554.8486	3976776.456
optimal	1	18.6148	2.58892	-0.999965	0.00835424	5.50398	-5.74633	4.28441	1.66337	0.115434	BrownRendz	1.96266	1.10702	0.2028	0.0792465	0.376968	448734.8486	3976776.456
optimal	1	18.6747	2.13158	-0.947171	0.32073	-3.14622	-8.21271	4.479	1.67353	0.122066	BrownRendz	1.95619	1.09235	0.222643	0.0749533	0.387743	448754.8486	3976776.456
optimal	1	32.0736	1.5197	0.877177	-0.480167	2.64492	-3.24535	4.81758	0.50273	0.0407922	CarbonateRawS	2.88485	0.0841487	0.130096	0.101597	0.121754	441414.8486	3976796.456
optimal	1	33.479	6.32512	0.85408	-0.520141	-1.72026	2.96304	4.08087	0.579249	0.0282843	CarbonateRawS	2.85558	0.0509902	0.14418	0.0237065	0.125028	441494.8486	3976796.456
non-optimal	0	36.0558	3.75034	0.992843	-0.119423	-0.740471	-2.9446	7.0911	0.652931	0.016	CarbonateRawS	2.82828	0.0376563	0.190224	0.0596657	0.128082	441574.8486	3976796.456
non-optimal	0	38.3157	17.7857	0.973359	-0.229286	-6.34862	39.8352	3.01821	0.70966	0.0067082	CarbonateRawS	2.80912	0.0210238	0.234327	0.118533	0.157115	441634.8486	3976796.456
non-optimal	0	43.2346	25.7457	0.965352	-0.260951	-10.307	5.16545	2.61054	0.862853	0.0266833	TerraRossa	2.76375	0.0230868	0.191128	0.275944	0.286295	441794.8486	3976796.456
non-optimal	0	48.016	1.43221	0.993685	-0.112203	-1.60289	-0.427202	5.57005	0.921089	0.04272	TerraRossa	2.74895	0.0373631	0.198217	0.334978	0.326559	441854.8486	3976796.456
non-optimal	0	54.7413	16.4759	0.999669	0.025738	-33.3535	0.813573	7.19381	0.998226	0.064195	TerraRossa	2.73114	0.068942	0.232744	0.413673	0.255031	441934.8486	3976796.456
non-optimal	0	57.854	21.5907	0.959133	-0.282954	10.1418	-17.839	2.1151	1.03693	0.0749466	TerraRossa	2.72308	0.085	0.257701	0.45303	0.221452	441974.8486	3976796.456
non-optimal	0	103.038	7.83901	0.967202	-0.254009	14.9902	-11.4426	3.17095	1.54886	0.0329848	TerraRossa	2.67102	0.322134	0.13593	0.965346	0.218826	442494.8486	3976796.456
non-optimal	0	106.681	16.8404	0.963819	-0.266557	-7.31542	-18.9403	3.0763	1.70753	0.001	TerraRossa	2.62836	0.397519	0.140769	1.08619	0.223573	442654.8486	3976796.456
non-optimal	0	107.627	9.02542	0.0485087	-0.998823	-6.49077	4.45284	4.12657	1.72654	0.00509902	TerraRossa	2.6121	0.39308	0.149586	1.06646	0.225887	442674.8486	3976796.456
optimal	1	31.583	2.25048	0.594447	0.804135	-4.00554	11.4779	7.36911	0.538304	0.0543323	CarbonateRawS	2.85137	0.0787464	0.153062	0.0612944	0.108	441454.8486	3976816.456
optimal	1	31.7315	6.83298	-0.359774	-0.933039	-22.7624	20.0423	4.40842	0.557252	0.0511957	CarbonateRawS	2.84406	0.0745252	0.156678	0.0414367	0.106569	441474.8486	3976816.456
non-optimal	0	34.9487	3.62846	0.983195	-0.182556	1.75947	-4.03391	3.94618	0.65627	0.0355106	CarbonateRawS	2.8094	0.0574282	0.204707	0.0559017	0.109202	441574.8486	3976816.456
non-optimal	0	34.6165	2.64635	0.996061	0.0886676	-19.206	10.6768	7.55827	0.697045	0.0292746	CarbonateRawS	2.79641	0.0468188	0.233206	0.0953415	0.129016	441614.8486	3976816.456
non-optimal	0	34.7807	18.041	0.98063	-0.195869	-8.22256	56.1138	3.00299	0.735409	0.0230868	CarbonateRawS	2.78394	0.0326956	0.246658	0.134648	0.156732	441654.8486	3976816.456
non-optimal	0	36.8695	8.10973	0.852858	0.522143	-12.8835	30.9981	4.52285	0.792382	0.0131529	CarbonateRawS	2.76621	0.0145602	0.227684	0.193662	0.206022	441714.8486	3976816.456
non-optimal	0	41.2055	2.36326	0.993713	0.11196	-0.334747	-2.62662	5.06886	0.830188	0.00282843	CarbonateRawS	2.75505	0.00509902	0.216171	0.233002	0.241588	441754.8486	3976816.456
non-optimal	0	41.2205	2.58798	0.911511	-0.411275	-0.759141	0.468429	6.48199	0.868166	0.00728011	TerraRossa	2.74443	0.004	0.211116	0.272406	0.278361	441794.8486	3976816.456
non-optimal	0	92.5469	8.93885	0.671728	-0.740798	9.97039	-26.2303	3.03776	1.47345	0.069857	TerraRossa	2.65253	0.245051	0.196156	0.883327	0.150615	442414.8486	3976816.456
non-optimal	0	100.003	1.6287	0.985358	0.1705	-3.16799	3.7473	8.04411	1.59105	0.0439318	TerraRossa	2.65113	0.34752	0.146414	1.00233	0.26284	442534.8486	3976816.456
non-optimal	0	103.176	3.91959	0.813435	-0.581655	-2.75103	-13.626	3.86878	1.6899	0.0222036	TerraRossa	2.63318	0.421503	0.153805	1.10167	0.243033	442634.8486	3976816.456
non-optimal	0	104.029	7.0176	0.979475	0.201563	-14.4575	16.1189	7.60038	1.7292	0.0136015	TerraRossa	2.60047	0.412565	0.16726	1.06992	0.245652	442674.8486	3976816.456
non-optimal	0	106.547	10.2023	0.99805	0.0624232	-5.75242	18.6571	5.20565	1.78887	0.001	TerraRossa	2.55179	0.399155	0.201137	1.01098	0.261276	442734.8486	3976816.456
non-optimal	0	107.49	14.9957	0.995428	-0.095519	43.9393	-81.9213	2.50536	1.80922	0.003	TerraRossa	2.53567	0.394994	0.214979	0.991367	0.269268	442754.8486	3976816.456
optimal	1	31.221	3.71981	0.423313	-0.905984	-19.2432	21.0786	5.01986	0.535446	0.0739797	CarbonateRawS	2.83278	0.0979847	0.172939	0.0647611	0.088	441454.8486	3976836.456
optimal	1	31.3835	0.751365	0.804317	-0.594201	11.0727	-7.62696	5.52213	0.554491	0.070859	CarbonateRawS	2.82543	0.0941488	0.176148	0.0451221	0.0867006	441474.8486	3976836.456
optimal	1	31.5375	2.64714	0.999958	-0.00912779	-12.7126	8.87058	6.05389	0.574907	0.0677422	CarbonateRawS	2.8182	0.0902441	0.181516	0.025318	0.0850941	441494.8486	3976836.456
non-optimal	0	31.588	1.95064	0.903259	-0.429095	3.65166	-5.08972	4.56778	0.634844	0.0584209	CarbonateRawS	2.79726	0.0802309	0.208291	0.0327567	0.0841724	441554.8486	3976836.456
non-optimal	0	33.3045	11.0274	0.425174	-0.905112	-7.69522	24.2979	3.9221	0.734408	0.0427551	CarbonateRawS	2.7649	0.0514782	0.265631	0.131034	0.144516	441654.8486	3976836.456
non-optimal	0	33.6822	4.58035	-0.996672	0.0815127	-3.14379	17.2484	7.49661	0.794474	0.03228	CarbonateRawS	2.74705	0.0339559	0.246658	0.190066	0.196888	441714.8486	3976836.456
non-optimal	0	35.7672	5.5481	0.932657	-0.360765	-0.623725	3.39773	4.21289	0.834079	0.021587	CarbonateRawS	2.73581	0.0245153	0.235733	0.229456	0.233848	441754.8486	3976836.456
non-optimal	0	42.1057	29.0727	0.964325	-0.26472	2.33591	16.8257	2.87376	1.00813	0.025632	TerraRossa	2.69204	0.032311	0.266552	0.406428	0.277418	441934.8486	3976836.456
non-optimal	0	96.1434	10.523	0.983189	-0.182591	-9.4734	-15.7249	6.56031	1.53502	0.0762955	TerraRossa	2.63117	0.284903	0.180546	0.940439	0.21374	442474.8486	3976836.456
non-optimal	0	101.199	13.1504	0.841139	-0.540818	53.6279	-82.5751	2.6421	1.67412	0.0460977	TerraRossa	2.63313	0.411322	0.170575	1.07973	0.264093	442614.8486	3976836.456
optimal	1	22.092	18.1066	-0.245395	0.969423	-39.3661	43.2591	3.40457	1.56045	0.0262488	XeroRendz	2.05352	1.22153	0.100623	0.16876	0.382845	448634.8486	3976836.456
optimal	1	29.8465	0.237532	-0.801266	0.598308	13.6183	2.66459	6.67377	0.512887	0.0968762	CarbonateRawS	2.82174	0.12313	0.191317	0.0879659	0.068	441434.8486	3976856.456
optimal	1	31.3125	32.2832	0.983909	0.178671	3.91774	-108.736	1.64734	0.552482	0.090609	CarbonateRawS	2.80682	0.113772	0.195724	0.0486621	0.0669104	441474.8486	3976856.456
optimal	1	30.2278	18.0146	0.999224	-0.0393993	-10.0663	19.625	4.95047	0.57297	0.0874757	CarbonateRawS	2.79954	0.109836	0.200569	0.0290689	0.065123	441494.8486	3976856.456
optimal	1	29.8195	3.98411	0.999965	0.00831072	2.30422	8.31084	5.46184	0.593462	0.0843445	CarbonateRawS	2.79239	0.106367	0.207239	0.00921954	0.0636396	441514.8486	3976856.456
non-optimal	0	31.1156	5.09992	0.996403	0.0847442	27.1394	-1.91104	3.60446	0.652225	0.0749667	CarbonateRawS	2.77168	0.0968762	0.236104	0.0488365	0.0732462	441574.8486	3976856.456
non-optimal	0	32.2772	3.61305	0.988024	-0.154301	-2.1548	-0.995131	5.74221	0.832745	0.041	CarbonateRawS	2.71658	0.0439318	0.255362	0.225754	0.227607	441754.8486	3976856.456
non-optimal	0	34.8332	33.0971	0.944684	-0.327981	10.1175	-7.5033	1.61609	0.872422	0.0300832	TerraRossa	2.70581	0.0344819	0.251098	0.265149	0.266317	441794.8486	3976856.456
non-optimal	0	36.974	41.8956	0.99934	0.0363348	40.1963	-0.982943	2.68297	0.912104	0.0194165	TerraRossa	2.69559	0.0247386	0.25316	0.304473	0.30536	441834.8486	3976856.456
non-optimal	0	37.6804	33.1335	0.993008	0.118049	-0.328239	11.8364	2.30785	0.932631	0.0141421	TerraRossa	2.69069	0.017088	0.256535	0.324181	0.324969	441854.8486	3976856.456
non-optimal	0	37.9623	1.78871	0.925805	0.378001	-0.761403	1.82496	6.95709	0.972319	0.00360555	TerraRossa	2.68131	0.001	0.267675	0.363501	0.321436	441894.8486	3976856.456
non-optimal	0	78.5074	11.3025	0.788813	-0.614633	5.54092	-36.8503	9.83875	1.46081	0.10538	TerraRossa	2.61332	0.205548	0.224964	0.858828	0.13537	442394.8486	3976856.456
non-optimal	0	95.27	26.0637	0.863562	-0.504243	39.3447	-71.7576	1.90327	1.63709	0.0742159	TerraRossa	2.61183	0.366642	0.187949	1.03808	0.290147	442574.8486	3976856.456
non-optimal	0	99.5785	8.80136	0.985023	-0.172424	-6.01992	-6.24651	4.15212	1.75587	0.0482701	TerraRossa	2.56108	0.447028	0.211981	1.05842	0.288487	442694.8486	3976856.456
optimal	1	28.9217	1.96746	0.570773	-0.821108	-5.01306	7.31375	9.70668	0.492448	0.119821	CarbonateRawS	2.81094	0.149402	0.21006	0.111198	0.0453542	441414.8486	3976876.456
optimal	1	29.1685	1.70621	0.759322	0.650715	1.31001	-0.958211	5.80037	0.551292	0.110318	CarbonateRawS	2.78822	0.133364	0.215379	0.0521728	0.047	441474.8486	3976876.456
non-optimal	0	30.2663	8.2818	-0.168329	-0.985731	19.2444	-48.459	3.11527	0.711457	0.0853288	CarbonateRawS	2.73316	0.0958593	0.289456	0.104139	0.107541	441634.8486	3976876.456
non-optimal	0	30.1868	7.80682	0.863066	-0.505092	15.6139	-17.0546	3.17511	0.771704	0.0759539	CarbonateRawS	2.71466	0.0776209	0.29093	0.163169	0.164454	441694.8486	3976876.456
non-optimal	0	29.42	3.23674	0.949056	-0.315107	1.89929	2.01564	4.0607	0.811415	0.065521	CarbonateRawS	2.70299	0.0680661	0.279159	0.202544	0.203384	441734.8486	3976876.456
non-optimal	0	31.4225	19.6278	0.998694	0.0510833	-0.349585	7.18025	2.9123	0.871669	0.0494773	TerraRossa	2.68652	0.0538516	0.27109	0.261559	0.262383	441794.8486	3976876.456
non-optimal	0	31.4977	4.39413	0.991991	0.126308	-0.0685411	-1.35219	7.83163	0.892211	0.0441475	TerraRossa	2.6813	0.0490306	0.271312	0.281233	0.282144	441814.8486	3976876.456
non-optimal	0	62.8438	3.34304	0.990225	0.139479	-32.6003	12.9018	8.61328	1.40589	0.0767919	TerraRossa	2.59657	0.145086	0.174152	0.797258	0.076	442334.8486	3976876.456
non-optimal	0	88.8395	24.8379	0.783784	-0.621033	47.5514	31.1848	1.95842	1.62177	0.0980612	TerraRossa	2.59141	0.339912	0.206119	1.01636	0.296	442554.8486	3976876.456
non-optimal	0	93.4157	12.2336	0.539065	-0.842264	-23.7312	24.5727	8.2813	1.72005	0.0764003	TerraRossa	2.58273	0.432134	0.216832	1.10191	0.303422	442654.8486	3976876.456
non-optimal	0	96.9088	11.3854	0.985688	-0.168578	-0.0774789	23.9933	3.48385	1.75914	0.0676831	TerraRossa	2.54969	0.466513	0.224629	1.06304	0.308131	442694.8486	3976876.456
non-optimal	0	97.799	4.91412	0.965261	0.261287	4.75873	-12.071	3.64176	1.77937	0.0633482	TerraRossa	2.53324	0.462088	0.222173	1.04363	0.312386	442714.8486	3976876.456
optimal	1	28.739	0.860838	0.63468	-0.772775	3.50434	2.60427	5.3861	0.491847	0.139589	CarbonateRawS	2.79252	0.167693	0.230054	0.114756	0.0262488	441414.8486	3976896.456
optimal	1	28.7686	1.26394	0.948386	-0.317118	1.76455	1.5227	5.00193	0.571305	0.127012	CarbonateRawS	2.76227	0.149255	0.23914	0.0362215	0.025318	441494.8486	3976896.456
optimal	1	28.6363	3.83572	0.81647	0.577388	-10.8506	12.8991	6.28837	0.591854	0.123911	CarbonateRawS	2.75502	0.145825	0.244761	0.0164924	0.024	441514.8486	3976896.456
non-optimal	0	29.247	6.1027	0.772626	-0.634862	-1.91381	7.51536	4.11695	0.671313	0.111306	CarbonateRawS	2.7273	0.128693	0.280401	0.0611882	0.0629682	441594.8486	3976896.456
non-optimal	0	28.0079	2.11236	0.991897	-0.127044	-0.0551436	-1.99606	5.58668	0.750771	0.0988585	CarbonateRawS	2.70166	0.101637	0.316228	0.139904	0.14073	441674.8486	3976896.456
non-optimal	0	27.936	8.29082	0.248351	0.96867	-13.4418	28.4043	6.00454	0.771321	0.0955092	CarbonateRawS	2.69558	0.0970155	0.309903	0.159662	0.160515	441694.8486	3976896.456
non-optimal	0	29.595	1.30375	0.945281	-0.326257	-2.63457	-0.0310413	7.3688	0.971339	0.0419762	TerraRossa	2.64237	0.0375766	0.3055	0.35736	0.346469	441894.8486	3976896.456
non-optimal	0	57.6463	18.7031	0.991966	-0.126508	-22.5435	26.9304	4.06297	1.43054	0.0600167	TerraRossa	2.57537	0.150765	0.168668	0.815365	0.0961873	442354.8486	3976896.456
non-optimal	0	70.7502	38.9903	0.736446	-0.676497	36.6647	-71.5812	1.39943	1.46923	0.0657647	TerraRossa	2.57335	0.186936	0.196084	0.855208	0.136132	442394.8486	3976896.456
non-optimal	0	82.0827	46.4715	0.916399	-0.400266	-45.9766	25.3468	3.21615	1.52803	0.0745252	TerraRossa	2.57149	0.24105	0.243633	0.914957	0.196092	442454.8486	3976896.456
non-optimal	0	83.015	6.95888	0.984661	0.17448	10.6091	13.7143	3.29137	1.62582	0.0902441	TerraRossa	2.57141	0.331693	0.216965	1.01457	0.296061	442554.8486	3976896.456
non-optimal	0	90.845	14.3038	0.866038	-0.499978	-30.6222	39.5698	8.44359	1.74269	0.0915915	TerraRossa	2.55497	0.444731	0.205	1.08735	0.325	442674.8486	3976896.456
non-optimal	0	27.6947	1.17033	0.951126	-0.308803	-1.33262	9.58752	6.68834	1.46856	0.0555428	XeroRendz	1.99534	1.17253	0.00316228	0.202032	0.417441	448554.8486	3976896.456
non-optimal	0	26.6865	2.8468	-0.996188	0.0872269	4.21131	-4.82056	4.18931	1.47837	0.0490408	XeroRendz	2.0107	1.19228	0.0230217	0.207791	0.4228	448574.8486	3976896.456
non-optimal	0	27.3975	9.84828	-0.986686	0.162639	8.11143	-39.8964	2.93911	1.49796	0.0360555	XeroRendz	2.04168	1.23182	0.0630079	0.22309	0.433647	448614.8486	3976896.456
non-optimal	0	26.9966	3.94153	-0.704007	0.710193	2.58554	0.336398	4.55633	1.5084	0.0294109	XeroRendz	2.05728	1.2516	0.083006	0.222171	0.439557	448634.8486	3976896.456
optimal	1	26.4587	2.62378	-0.994736	0.102471	-2.6007	-0.0870012	6.06277	0.331543	0.184296	TerraRossa	2.84079	0.282136	0.251645	0.131594	0.0581893	441254.8486	3976916.456
optimal	1	26.583	5.08276	0.954405	-0.298516	-16.2165	-5.63647	6.09275	0.391822	0.174943	TerraRossa	2.81491	0.239835	0.250392	0.190434	0.01772	441314.8486	3976916.456
optimal	1	27.507	5.24873	0.778926	-0.627115	63.763	-108.987	3.57554	0.411002	0.17182	TerraRossa	2.80651	0.22663	0.25	0.197102	0.0139284	441334.8486	3976916.456
optimal	1	26.587	1.23088	-0.991729	0.128347	-1.86252	1.27259	7.73649	0.431552	0.168689	TerraRossa	2.79823	0.214478	0.25	0.177485	0.00984886	441354.8486	3976916.456
optimal	1	26.773	0.396729	-0.133178	-0.991092	4.2122	-7.27976	6.16081	0.471282	0.162432	TerraRossa	2.78203	0.194116	0.25	0.138101	0.00141421	441394.8486	3976916.456
optimal	1	28.739	8.58679	-0.85376	-0.520667	10.9331	13.369	3.07858	0.571292	0.146813	CarbonateRawS	2.74367	0.16887	0.258588	0.0398121	0.006	441494.8486	3976916.456
optimal	1	27.4785	14.9865	-0.234258	0.972175	-23.809	47.2537	4.11544	0.611022	0.140577	CarbonateRawS	2.72919	0.162432	0.270385	0.001	0.00223607	441534.8486	3976916.456
non-optimal	0	26.665	40.6707	0.993535	-0.113526	49.8302	-146.55	1.3398	0.911051	0.077201	TerraRossa	2.63752	0.0800562	0.312746	0.295736	0.299007	441834.8486	3976916.456
non-optimal	0	29.0227	0.918809	-0.634735	0.77273	3.02449	-3.14235	5.32092	1.03161	0.0451221	TerraRossa	2.60962	0.03228	0.315546	0.415232	0.296076	441954.8486	3976916.456
non-optimal	0	56.854	25.1309	0.856017	-0.516947	13.1117	-65.1083	1.94506	1.45083	0.0431045	TerraRossa	2.55431	0.160112	0.167836	0.833538	0.117273	442374.8486	3976916.456
non-optimal	0	82.9975	17.1965	0.224571	-0.974458	3.67284	-37.9669	2.36095	1.66865	0.0790759	TerraRossa	2.55245	0.362417	0.188664	1.05267	0.307	442594.8486	3976916.456
non-optimal	0	86.94	12.4092	0.242268	-0.970209	-27.8762	-17.6604	4.49384	1.78672	0.102391	TerraRossa	2.51062	0.478065	0.182455	1.05412	0.329619	442714.8486	3976916.456
optimal	1	25.963	2.42461	0.879153	-0.476539	-2.31004	2.07362	6.54728	0.451263	0.185284	TerraRossa	2.7718	0.221	0.27	0.161409	0.0228035	441374.8486	3976936.456
optimal	1	26.4442	1.59203	0.906713	0.421748	-3.40475	2.33179	7.60427	0.551176	0.169673	TerraRossa	2.73256	0.192208	0.274642	0.0629682	0.0120416	441474.8486	3976936.456
optimal	1	26.1808	5.36329	0.908782	-0.417271	3.5823	0.0374971	3.55382	0.611413	0.16029	CarbonateRawS	2.71051	0.182165	0.289116	0.004	0.017	441534.8486	3976936.456
non-optimal	0	55.5164	2.38169	0.881918	-0.471402	-6.50539	21.7035	5.06109	1.49209	0.0291548	TerraRossa	2.5326	0.18783	0.188915	0.871588	0.159477	442414.8486	3976936.456
non-optimal	0	70.3745	47.088	0.999747	0.022514	50.2879	-124.775	1.11515	1.61127	0.0468722	TerraRossa	2.53113	0.299176	0.186454	0.991095	0.278412	442534.8486	3976936.456
non-optimal	0	74.1949	6.12854	0.208104	-0.978107	-10.0713	6.00382	6.55504	1.651	0.0553173	TerraRossa	2.53186	0.3375	0.172957	1.03094	0.287696	442574.8486	3976936.456
non-optimal	0	81.2416	1.4261	0.999713	-0.0239748	28.1551	-11.2065	4.88117	1.73182	0.0720069	TerraRossa	2.53521	0.415098	0.165979	1.1106	0.293205	442654.8486	3976936.456
non-optimal	0	79.7315	20.3922	0.999236	-0.0390829	-44.2503	48.4248	4.12357	1.79085	0.0845281	TerraRossa	2.49948	0.473821	0.162635	1.05989	0.311077	442714.8486	3976936.456
optimal	1	26.3808	2.08518	0.87928	-0.476306	0.10186	4.22173	6.98594	0.334249	0.223754	TerraRossa	2.80493	0.310421	0.291556	0.139635	0.0806598	441254.8486	3976956.456
optimal	1	26.3547	0.418892	-0.394927	-0.918713	2.67292	-2.88185	6.10645	0.353282	0.220635	TerraRossa	2.79607	0.29638	0.291	0.159248	0.0686003	441274.8486	3976956.456
optimal	1	25.5144	1.52459	-0.146468	-0.989215	-10.4476	15.6423	4.81436	0.433635	0.208137	TerraRossa	2.76181	0.248195	0.29	0.184621	0.0480521	441354.8486	3976956.456
optimal	1	25.8692	4.14849	0.379799	-0.925069	0.390627	-1.4143	3.81183	0.47319	0.201884	TerraRossa	2.7454	0.230827	0.29	0.145221	0.0360555	441394.8486	3976956.456
optimal	1	25.924	1.92068	0.986479	0.163887	-4.15152	3.31021	7.80215	0.49366	0.198759	TerraRossa	2.73737	0.224323	0.290043	0.125256	0.032	441414.8486	3976956.456
optimal	1	25.998	1.25006	0.965412	-0.260728	-1.5707	-0.187105	5.70613	0.512772	0.195635	TerraRossa	2.72947	0.219456	0.291076	0.105304	0.032	441434.8486	3976956.456
optimal	1	25.865	2.70059	0.783747	0.62108	-3.22055	11.6463	6.88117	0.533254	0.192512	TerraRossa	2.72169	0.215741	0.292554	0.0853756	0.032	441454.8486	3976956.456
non-optimal	0	23.0313	1.7427	0.92697	-0.375135	0.151093	-4.0424	8.2915	0.992789	0.0943663	TerraRossa	2.57938	0.0845044	0.34265	0.371841	0.318823	441914.8486	3976956.456
non-optimal	0	23.4028	1.4225	0.960864	-0.277019	-2.9876	0.87593	8.59728	1.01195	0.0888876	TerraRossa	2.57488	0.0765506	0.323124	0.391751	0.314002	441934.8486	3976956.456
non-optimal	0	34	15.2379	0.938589	-0.345036	-0.631449	-8.97419	3.18171	1.37203	0.00728011	TerraRossa	2.51977	0.0706824	0.0849058	0.750273	0.0451221	442294.8486	3976956.456
non-optimal	0	47.5283	35.876	0.997233	0.0743419	16.3555	30.7618	2.20526	1.49253	0.00948683	TerraRossa	2.51261	0.179388	0.180025	0.86978	0.163086	442414.8486	3976956.456
non-optimal	0	59.0338	5.87608	0.96936	0.245645	-4.85986	2.86032	5.07136	1.59251	0.0240208	TerraRossa	2.51101	0.274347	0.175114	0.96939	0.261396	442514.8486	3976956.456
non-optimal	0	59.226	28.3723	0.860525	0.509408	85.1557	-17.8869	1.80415	1.61168	0.0274591	TerraRossa	2.51113	0.293711	0.16772	0.989321	0.273659	442534.8486	3976956.456
non-optimal	0	77.2595	13.6264	0.0133435	0.999911	29.2412	-20.8038	2.60521	1.77192	0.0608276	TerraRossa	2.50519	0.450628	0.145	1.08501	0.285112	442694.8486	3976956.456
optimal	1	29.06	1.67617	-0.977491	-0.210978	4.42442	-5.11519	4.71953	1.43628	0.0992975	XeroRendz	1.98873	1.2226	0.0543323	0.27103	0.485989	448594.8486	3976956.456
optimal	1	29.311	0.591123	-0.638253	-0.769827	4.44479	-4.93555	5.76202	1.45699	0.0863308	XeroRendz	2.02044	1.26182	0.0931451	0.27828	0.49684	448634.8486	3976956.456
optimal	1	25.3453	4.20896	-0.0465311	-0.998917	8.56552	-5.52597	3.79731	0.337223	0.243528	TerraRossa	2.78704	0.324655	0.31152	0.143611	0.0962601	441254.8486	3976976.456
non-optimal	0	21.9158	2.04102	0.856451	-0.516228	0.318884	-1.14119	5.2156	1.03345	0.10284	TerraRossa	2.551	0.0899889	0.299548	0.40986	0.294749	441954.8486	3976976.456
non-optimal	0	44.3773	33.493	0.964766	-0.263109	-15.9318	110.854	2.29418	1.5329	0.004	TerraRossa	2.4915	0.211249	0.180336	0.907939	0.206119	442454.8486	3976976.456
non-optimal	0	65.9183	33.8174	0.899591	0.436733	-26.2201	60.2125	3.53467	1.79302	0.0453542	TerraRossa	2.47752	0.467788	0.122919	1.07246	0.274607	442714.8486	3976976.456
non-optimal	0	29.743	1.86124	-0.624934	-0.780678	0.439183	-1.8441	6.56064	1.38961	0.082662	XeroRendz	1.92922	1.16822	0.001	0.27583	0.489004	448534.8486	3976976.456
optimal	1	29.4627	1.74873	-0.940175	-0.340692	-0.319229	2.50765	5.37028	1.41983	0.116211	XeroRendz	1.9765	1.22674	0.0575587	0.289995	0.505213	448594.8486	3976976.456
optimal	1	29.6068	1.83394	-0.980366	0.197185	-2.11445	-4.86122	4.62952	1.42984	0.111629	XeroRendz	1.99242	1.24628	0.0772787	0.296744	0.510718	448614.8486	3976976.456
optimal	1	29.6856	0.767838	-0.757249	-0.653127	4.74509	-9.21517	5.50044	1.44078	0.105005	XeroRendz	2.0084	1.26584	0.0970155	0.297271	0.516072	448634.8486	3976976.456
optimal	1	24.8533	5.18031	0.640331	-0.768099	13.4715	7.84502	3.58873	0.341578	0.263336	TerraRossa	2.76918	0.339413	0.331489	0.148432	0.113252	441254.8486	3976996.456
optimal	1	24.565	4.12995	0.807776	0.589489	-1.52766	-0.219602	5.42577	0.40035	0.254018	TerraRossa	2.74262	0.303185	0.330297	0.206649	0.0961041	441314.8486	3976996.456
optimal	1	24.8872	1.69029	0.969559	-0.244857	-1.87606	3.88204	6.32058	0.498652	0.238296	TerraRossa	2.70073	0.262909	0.330038	0.128876	0.072	441414.8486	3976996.456
optimal	1	24.7882	5.45932	0.314894	0.949127	-17.247	14.6132	4.22912	0.556841	0.228849	TerraRossa	2.67708	0.251205	0.334168	0.0690652	0.0720069	441474.8486	3976996.456
optimal	1	24.7672	5.05696	0.690198	0.72362	13.5218	-17.6816	3.61296	0.616524	0.219495	TerraRossa	2.65457	0.241338	0.346162	0.00948683	0.0767919	441534.8486	3976996.456
non-optimal	0	21.002	1.26829	0.805773	-0.592224	-1.65527	4.62754	5.69164	0.954327	0.143586	TerraRossa	2.55005	0.137084	0.376363	0.328373	0.266923	441874.8486	3976996.456
non-optimal	0	20.439	2.78939	0.173047	-0.984914	11.9572	2.4741	4.20971	0.99528	0.132853	TerraRossa	2.54046	0.121078	0.336525	0.368224	0.282639	441914.8486	3976996.456
non-optimal	0	26.228	5.55501	0.968693	0.248262	-4.74795	37.7993	4.21163	1.35332	0.0496488	TerraRossa	2.48168	0.0357771	0.0406079	0.726935	0.0485489	442274.8486	3976996.456
non-optimal	0	33.4403	15.8236	0.793448	-0.608638	-17.9137	-32.4023	2.44894	1.49419	0.0292746	TerraRossa	2.47264	0.167887	0.168074	0.866622	0.170988	442414.8486	3976996.456
non-optimal	0	35.2638	18.9444	0.87362	-0.486609	-15.8139	37.3127	5.51551	1.51334	0.0264764	TerraRossa	2.47199	0.187579	0.17154	0.886586	0.190394	442434.8486	3976996.456
non-optimal	0	43.3943	40.1733	0.87245	-0.488704	58.6596	-5.36547	2.05053	1.57354	0.018	TerraRossa	2.47102	0.246953	0.145774	0.946485	0.24805	442494.8486	3976996.456
non-optimal	0	43.9266	17.8802	0.979588	0.201018	28.0441	-48.6767	2.31941	1.61322	0.011	TerraRossa	2.47114	0.286681	0.130545	0.986425	0.234796	442534.8486	3976996.456
non-optimal	0	53.3588	17.7363	0.898522	-0.438929	27.4528	-11.8134	2.32804	1.67342	0.001	TerraRossa	2.4725	0.34639	0.109882	1.04634	0.227	442594.8486	3976996.456
non-optimal	0	60.9748	41.1359	0.999665	0.0258656	63.2768	-69.3022	1.32339	1.73363	0.0133417	TerraRossa	2.47531	0.406185	0.106	1.10627	0.234796	442654.8486	3976996.456
non-optimal	0	57.0527	30.3212	0.962892	-0.269886	16.1044	-19.6286	1.7245	1.89375	0.0466905	BrownRendz	2.383	0.449494	0.092	0.980808	0.316115	442814.8486	3976996.456
non-optimal	0	30.4537	2.71379	-0.55822	-0.829693	-1.68832	-10.2872	4.23723	1.37168	0.0660303	XeroRendz	1.91682	1.1729	0.002	0.295368	0.50824	448534.8486	3976996.456
non-optimal	0	30.12	4.0648	-0.995801	-0.0915392	2.76937	-0.247488	4.93089	1.3812	0.077201	XeroRendz	1.93261	1.19232	0.021587	0.299588	0.513721	448554.8486	3976996.456
optimal	1	24.0285	5.66939	0.49147	-0.870894	-15.9836	13.8082	3.49797	0.423319	0.270542	TerraRossa	2.71593	0.310421	0.35	0.210262	0.111126	441334.8486	3977016.456
optimal	1	24.164	2.01791	0.438271	-0.898843	-4.07032	2.50831	7.36706	0.443298	0.267434	TerraRossa	2.70738	0.301664	0.35	0.190379	0.105262	441354.8486	3977016.456
optimal	1	23.7504	1.80831	0.873539	0.486753	-4.45031	3.92943	9.76756	0.580216	0.245508	TerraRossa	2.65094	0.267479	0.356746	0.0510098	0.0934345	441494.8486	3977016.456
non-optimal	0	19.842	1.23979	0.968812	-0.247796	0.649264	-0.942991	9.63634	1.01613	0.146741	TerraRossa	2.51641	0.13381	0.314941	0.386412	0.274964	441934.8486	3977016.456
non-optimal	0	45.4672	36.3269	0.959559	-0.281508	2.82923	96.2454	2.18873	1.67447	0.0180278	TerraRossa	2.45251	0.345175	0.0905207	1.04552	0.207	442594.8486	3977016.456
optimal	1	49.414	12.1463	-0.986313	0.164883	0.735531	57.3681	3.41731	1.89468	0.0272029	BrownRendz	2.37193	0.430029	0.072	0.98435	0.302074	442814.8486	3977016.456
optimal	1	30.4484	0.964724	-0.406543	-0.913632	-3.42697	1.5577	9.10079	1.40743	0.105119	XeroRendz	1.98472	1.27478	0.103755	0.335574	0.554564	448634.8486	3977016.456
optimal	1	23.7833	0.579044	-0.717119	-0.69695	0.245302	-0.212843	5.78267	0.37128	0.299708	TerraRossa	2.72446	0.358666	0.336315	0.177539	0.143339	441274.8486	3977036.456
optimal	1	24.0505	4.95436	-0.307647	0.951501	17.4773	4.82037	3.63356	0.410353	0.293466	TerraRossa	2.70663	0.337522	0.355736	0.216342	0.135329	441314.8486	3977036.456
optimal	1	23.6203	1.77785	0.831848	0.555003	-14.4855	13.1884	8.59243	0.448444	0.287211	TerraRossa	2.68929	0.320002	0.37	0.192151	0.124278	441354.8486	3977036.456
optimal	1	23.771	1.65795	0.988036	-0.154222	1.05108	-5.86401	4.73047	0.466931	0.284084	TerraRossa	2.68079	0.312795	0.37	0.172285	0.118271	441374.8486	3977036.456
optimal	1	23.8803	1.53179	0.905578	-0.424179	0.985379	5.374	4.80965	0.545365	0.271533	TerraRossa	2.64807	0.294184	0.372293	0.0925419	0.112	441454.8486	3977036.456
optimal	1	23.2332	1.74186	0.96359	0.267385	2.16223	-3.32922	4.68107	0.584157	0.265319	TerraRossa	2.63246	0.287211	0.376494	0.0529528	0.113358	441494.8486	3977036.456
[truncated: 1,898 more rows]
